# Supplementary material for: The Relationship Between Pediatric Gut Microbiota and SARS-CoV-2 Infection
Source: Front Cell Infect Microbiol. 2022 Jul 8;12:908492. doi: 10.3389/fcimb.2022.908492 (PMC9304937; doi:10.3389/fcimb.2022.908492)
Supplement: Supplementary file 2 [file DataSheet_2.xlsx]

## Sheet: L2
OTU	Test-Statistic	P	FDR_P	Bonferroni_P	ctrl_mean	COVID-19_mean	NOCOVID_mean
k__Bacteria;p__Actinobacteria	4903631679771056	224853	652074	652074	1.22717e+16	3.95793e+16	5321920491173805
k__Bacteria;p__TM7	4304708258944114	4.49205e+06	6.51348e+06	1.3027e+07	1.76528e+16	4506174637385943	4547038438017588
k__Bacteria;p__Cyanobacteria	3520820885820984	2.26274e+08	2.18731e+08	6.56194e+08	3.18943e+16	1.81894e+16	8.96793e+10
k__Bacteria;p__Verrucomicrobia	2523836000561273	3.30796e+10	2.39827e+11	9.59307e+10	5.69581e+16	2.69392e+16	2.47576e+16
k__Bacteria;p__Fusobacteria	2.20322e+16	1.6435e+10	9.5323e+10	4766150370139287	4.63952e+16	6851999795885169	6411493717470576
k__Bacteria;p__Planctomycetes	1.71176e+16	1.91845e+16	9272501603597292	5.5635e+16	1.7092e+16	0	0
k__Bacteria;p__OD1	1.3454e+16	1.19812e+16	4963624091380263	3474536863966184	1.62794e+16	1388457490434215	4892951627586038
k__Bacteria;p__	1.30858e+16	1440277381957066	5221005509594364	4176804407675491	6358627439520705	3.89099e+16	3936731634741095
k__Bacteria;p__Bacteroidetes	1.10308e+16	402432610312768	1.29673e+16	1.16705e+16	1.50058e+16	2.00562e+16	2.34438e+16
k__Bacteria;p__Chlamydiae	9479643855569184	8740202434117415	2.53466e+16	253465870589405	7.82425e+10	0	0
k__Bacteria;p__TM6	7036321363989028	2.96539e+16	7817853756381589	8599639132019748	6.41999e+09	0	0
k__Bacteria;p__Proteobacteria	6666944714153625	356690341598828	8620016588638342	10	6477279675687864	1.35116e+16	1.32062e+16
k__Bacteria;p__Elusimicrobia	4.64261e+16	9814552714050864	2.09228e+16	10	3.35853e+10	0	0
k__Bacteria;p__GN02	4585135322197242	1.01007e+16	2.09228e+16	10	6.49831e+10	1.19535e+09	0
k__Bacteria;p__Acidobacteria	4425562696785785	1.09396e+16	2.11499e+16	10	5.37074e+10	2.06608e+11	0
k__Archaea;p__Euryarchaeota	361804901715951	1.63814e+16	2969126174431282	10	5.61741e+16	6321534717801862	2.03019e+16
k__Archaea;p__[Parvarchaeota]	2297496318115422	3.17033e+16	5239738864841793	10	1.23752e+11	0	0
k__Bacteria;p__Firmicutes	2.24648e+16	3252251709212147	5239738864841793	10	5906778069729179	5824358790149218	5361602913216992
k__Bacteria;p__Synergistetes	2060299878569802	356953435213652	5448236642734688	10	9.32969e+10	2.45591e+10	0
k__Bacteria;p__Tenericutes	1.21415e+16	5449427785175689	6298779053150909	10	7240600417926648	1519918960432815	6251421071914717
k__Bacteria;p__Chlorobi	1.14286e+16	5647181220066333	6298779053150909	10	7.0574e+09	0	0
k__Bacteria;p__Chloroflexi	1.14286e+16	5647181220066333	6298779053150909	10	3.16162e+08	0	0
k__Bacteria;p__Fibrobacteres	1.14286e+16	5647181220066333	6298779053150909	10	1.54203e+11	0	0
k__Bacteria;p__Gemmatimonadetes	1.14286e+16	5647181220066333	6298779053150909	10	8.00891e+09	0	0
k__Bacteria;p__OP11	1.14286e+16	5647181220066333	6298779053150909	10	9.63475e+09	0	0
k__Bacteria;p__[Thermi]	1.14286e+16	5647181220066333	6298779053150909	10	4.89329e+08	0	0
k__Bacteria;p__SR1	9228951671937338	630370470764572	6770645797100959	10	3.64816e+10	2149787731838593	3423714201180446
k__Bacteria;p__Spirochaetes	5808576497359478	7479427623425363	7746550038547698	10	1.55479e+11	2.9555e+11	5480471240690241
k__Bacteria;p__Lentisphaerae	253172821787135	8810980097875645	8810980097875645	10	1.20778e+16	161018521212053	3.21039e+10

## Sheet: L5
OTU	Test-Statistic	P	FDR_P	Bonferroni_P	ctrl_mean	COVID-19_mean	NOCOVID_mean
k__Bacteria;p__Firmicutes;c__Bacilli;o__Turicibacterales;f__Turicibacteraceae	6763874464903793	20.5321	4352.8	4352.8	4917452438080302	4095776391839165	0
k__Bacteria;p__OD1;c__ZB2;o__;f__	6027950670730665	81.3713	862.536	17250.7	1156055885922052	2.9678e+10	0
k__Bacteria;p__Firmicutes;c__Clostridia;o__Clostridiales;f__Clostridiaceae	5753276092601388	3213.07	227057	6811.7	2643956335240729	5510453452262127	2.8828e+16
k__Bacteria;p__Actinobacteria;c__Actinobacteria;o__Bifidobacteriales;f__Bifidobacteriaceae	5535348174136062	955.31	50631.4	2.02526e+06	8843774015566508	2.51477e+16	3.44432e+16
k__Bacteria;p__Firmicutes;c__Erysipelotrichi;o__Erysipelotrichales;f__Erysipelotrichaceae	4906791285689121	221329	938434	4.69217e+06	2.71876e+16	1.07686e+16	5321069919616341
k__Bacteria;p__Firmicutes;c__Clostridia;o__Clostridiales;f__Peptostreptococcaceae	4.82809e+16	328049	1.15911e+06	6.95464e+07	1.24769e+16	1855024686800033	5467238666759205
k__Bacteria;p__Proteobacteria;c__Betaproteobacteria;o__Neisseriales;f__Neisseriaceae	4.44141e+16	226775	6.86805e+06	4.80764e+08	3.1285e+16	1138205638523907	8584497074257793
k__Bacteria;p__Actinobacteria;c__Coriobacteriia;o__Coriobacteriales;f__Coriobacteriaceae	4058741068555129	153658	4.07194e+07	3.25755e+09	3132556083704801	1.08132e+16	1.58085e+16
k__Bacteria;p__TM7;c__TM7-3;o__;f__	3845659423285628	4.4592e+06	1.05039e+09	9.4535e+08	1.44833e+16	3.87907e+16	4547038438017588
k__Bacteria;p__Firmicutes;c__Clostridia;o__Clostridiales;Other	3696569627896738	939726	1.99222e+08	1.99222e+09	2460307923300888	7519430154122062	7765209721009356
k__Bacteria;p__Cyanobacteria;c__Chloroplast;o__Streptophyta;f__	3439647338341644	3.39548e+07	6.54401e+08	7.19841e+09	286547541921498	1.67229e+16	4.07788e+11
k__Bacteria;p__Actinobacteria;c__Actinobacteria;o__Actinomycetales;f__Actinomycetaceae	3.25062e+16	8.73722e+07	1.54358e+10	1.85229e+11	1811461300361071	7872272195831782	3759477507961626
k__Bacteria;p__Proteobacteria;c__Alphaproteobacteria;o__Rickettsiales;f__mitochondria	3.094e+16	1.91194e+08	3.11794e+10	4.05332e+10	4.32928e+16	0	0
k__Bacteria;p__Firmicutes;c__Clostridia;o__Clostridiales;f__[Mogibacteriaceae]	2971511046818859	3.52733e+08	5.34138e+10	7.47793e+10	8026436345987424	2.7113e+16	1053457859551178
k__Bacteria;p__Actinobacteria;c__Actinobacteria;o__Actinomycetales;f__Micrococcaceae	2.80696e+16	8.03108e+08	1.13506e+11	1.70259e+16	1.37637e+16	2357391937961025	1.37685e+16
k__Bacteria;p__Proteobacteria;c__Betaproteobacteria;o__Burkholderiales;f__Comamonadaceae	2.52404e+16	3.30458e+10	4.37857e+08	700570850367296	9485152200729088	0	0
k__Bacteria;p__Verrucomicrobia;c__Verrucomicrobiae;o__Verrucomicrobiales;f__Verrucomicrobiaceae	2444734569138933	4.91277e+09	6.12651e+10	1.04151e+16	5675762308277155	2.69128e+16	2.47576e+16
k__Bacteria;p__Firmicutes;c__Clostridia;o__Clostridiales;f__[Tissierellaceae]	2294056586138589	1.04356e+11	1229087418775909	2.21236e+16	1.20703e+16	3632423173167298	6515937191937193
k__Bacteria;p__Firmicutes;c__Clostridia;o__Clostridiales;f__Christensenellaceae	2.00697e+16	4.38461e+10	4892299760707376	9295369545344014	6.06626e+16	2628699149800081	3.20827e+16
k__Bacteria;p__Firmicutes;c__Bacilli;o__Gemellales;f__Gemellaceae	1.96906e+16	5.29955e+10	5357750130724334	1.1235e+16	2431959996343392	8187154697909012	6074025893451617
k__Bacteria;p__Fusobacteria;c__Fusobacteriia;o__Fusobacteriales;f__Fusobacteriaceae	1.96877e+16	5.30721e+11	5357750130724334	1.12513e+16	4427875424615369	6148361315071243	4457855294090965
k__Bacteria;p__Proteobacteria;c__Gammaproteobacteria;o__Pseudomonadales;f__Pseudomonadaceae	1.74705e+16	1608133470863989	1.54966e+16	3.40924e+16	4935665149185351	8.79367e+10	1206456379755133
k__Bacteria;p__Bacteroidetes;c__[Saprospirae];o__[Saprospirales];f__Chitinophagaceae	1.71176e+16	1.91845e+16	1.76831e+16	4067111048198536	1.13977e+16	0	0
k__Bacteria;p__OD1;c__;o__;f__	1.53733e+16	4589238899188039	4053827694282767	9729186466278640	2.62367e+16	4.11984e+16	3.65461e+16
k__Bacteria;p__Firmicutes;c__Clostridia;o__Clostridiales;f__Veillonellaceae	1.48365e+16	6001952033172006	5078692124397383	1.27241e+16	4438020165176771	8423600372699805	917038406110214
k__Bacteria;p__Firmicutes;c__Clostridia;o__Clostridiales;f__Dehalobacteriaceae	1476238248603401	6228584680864715	5078692124397383	1.32046e+16	5398805848391708	2.01252e+16	0
k__Bacteria;p__Firmicutes;c__Bacilli;o__Lactobacillales;f__Lactobacillaceae	1.42176e+16	8178708749523386	6.4218e+16	1.73389e+16	5931982701074023	1.08874e+16	1.14552e+16
k__Bacteria;p__;c__;o__;f__	1.30858e+16	1440277381957066	1.0905e+16	305338804974898	6358627439520705	3.89099e+16	3936731634741095
k__Bacteria;p__Proteobacteria;c__Alphaproteobacteria;o__RF32;f__	1297401068415546	1523103358842956	1.11344e+16	3228979120747067	7253412756389885	2.76305e+11	0
k__Bacteria;p__Firmicutes;c__Clostridia;o__SHA-98;f__	1.29061e+16	1575728306216241	1.11351e+16	3.34054e+16	6910704115180818	3.92211e+11	0
k__Bacteria;p__Proteobacteria;c__Betaproteobacteria;o__Burkholderiales;f__Oxalobacteraceae	1.27891e+16	1.67068e+16	1.14253e+16	3541832014366677	4.25401e+16	7.59352e+10	3877574613302006
k__Bacteria;p__Actinobacteria;c__Actinobacteria;o__Actinomycetales;f__Microbacteriaceae	1.19736e+16	2.51168e+16	1.56611e+16	5324771859571247	6.90863e+10	0	0
k__Bacteria;p__Proteobacteria;c__Alphaproteobacteria;o__Rhodobacterales;f__Rhodobacteraceae	1.19736e+16	2.51168e+16	1.56611e+16	5324771859571247	7.62877e+10	0	0
k__Bacteria;p__TM7;c__TM7-1;o__;f__	1.19736e+16	2.51168e+16	1.56611e+16	5324771859571247	1214564334288636	0	0
k__Bacteria;p__Bacteroidetes;c__Bacteroidia;o__Bacteroidales;f__[Paraprevotellaceae]	1.18332e+16	269429534523364	1631973180541519	5711906131895317	767795886504749	1.57051e+16	3.26575e+16
k__Bacteria;p__Bacteroidetes;c__Bacteroidia;o__Bacteroidales;f__Bacteroidaceae	1.13284e+16	3.46795e+16	2.04224e+16	7352052435462365	1.00997e+16	1.60171e+16	1.70092e+16
k__Bacteria;p__OD1;c__ABY1;o__;f__	1.07202e+16	4700368349207773	2622310763242231	9964780900320478	6.8397e+10	0	0
k__Bacteria;p__Proteobacteria;c__Gammaproteobacteria;o__Xanthomonadales;f__Xanthomonadaceae	1.07202e+16	4700368349207773	2622310763242231	9964780900320478	8.74263e+10	0	0
k__Bacteria;p__Firmicutes;c__Bacilli;o__Lactobacillales;f__Enterococcaceae	1.02124e+16	6.05896e+16	3274938688906205	10	1.44303e+16	2.75537e+16	2747917169690085
k__Bacteria;p__Bacteroidetes;c__Bacteroidia;o__Bacteroidales;f__[Odoribacteraceae]	1.01732e+16	617912960170982	3274938688906205	10	2.24849e+16	1.3781e+16	7639397052781578
k__Bacteria;p__Actinobacteria;c__Actinobacteria;o__Actinomycetales;f__Corynebacteriaceae	9374972119042472	920980999223386	4762145654520923	10	7038694205179203	4306736149074619	1.21472e+16
k__Bacteria;p__Firmicutes;c__Bacilli;o__Bacillales;f__Staphylococcaceae	8881666357842144	1178611448558005	5.94918e+16	10	3519660890567643	263384859430607	4061836725126599
k__Bacteria;p__Fusobacteria;c__Fusobacteriia;o__Fusobacteriales;f__Leptotrichiaceae	8626006690270142	1.33933e+16	6603190886370612	10	2.11641e+11	7036384808139258	1953638423379611
k__Bacteria;p__TM7;c__TM7-3;o__CW040;f__	8540800511292222	1.39762e+16	6733981483928476	10	1.47256e+16	5.93072e+10	0
k__Bacteria;p__Planctomycetes;c__Planctomycetia;o__Gemmatales;f__Gemmataceae	8251717744574425	161496181704879	7273893475025583	10	3.91345e+10	0	0
k__Bacteria;p__Planctomycetes;c__Planctomycetia;o__Pirellulales;f__Pirellulaceae	8251717744574425	161496181704879	7273893475025583	10	6.98308e+09	0	0
k__Bacteria;p__Proteobacteria;c__Deltaproteobacteria;o__Bdellovibrionales;f__Bdellovibrionaceae	8251717744574425	161496181704879	7273893475025583	10	4.74743e+11	0	0
k__Bacteria;p__Firmicutes;c__Clostridia;o__Clostridiales;f__Eubacteriaceae	8212527495831646	1646919277364283	7273893475025583	10	3.27049e+16	7000750207457027	4335662396839008
k__Bacteria;p__Proteobacteria;c__Gammaproteobacteria;o__Pasteurellales;f__Pasteurellaceae	8051644868741814	1.78487e+16	772231143713879	10	2.62545e+16	8524734113498167	8143939996316995
k__Bacteria;p__Firmicutes;c__Clostridia;o__Clostridiales;f__EtOH8	7788155679481629	2.03621e+16	8633548612101496	10	9.29851e+10	6.5348e+10	0
k__Bacteria;p__Firmicutes;c__Bacilli;o__Lactobacillales;f__Aerococcaceae	7730364021124888	2095910731095562	8712413235142336	10	638699281901212	2.97086e+16	1.65459e+16
k__Bacteria;p__Bacteroidetes;c__Flavobacteriia;o__Flavobacteriales;f__Cryomorphaceae	7036321363989028	2.96539e+16	1.16419e+16	10	3.879e+10	0	0
k__Bacteria;p__Bacteroidetes;c__Sphingobacteriia;o__Sphingobacteriales;f__	7036321363989028	2.96539e+16	1.16419e+16	10	9.02949e+10	0	0
k__Bacteria;p__Proteobacteria;c__Alphaproteobacteria;Other;Other	7036321363989028	2.96539e+16	1.16419e+16	10	3.4583e+10	0	0
k__Bacteria;p__Proteobacteria;c__Alphaproteobacteria;o__Sphingomonadales;f__Sphingomonadaceae	6912155667619552	3.15533e+16	1.19607e+16	10	7.10002e+10	2.18927e+10	0
k__Bacteria;p__Proteobacteria;c__Epsilonproteobacteria;o__Campylobacterales;f__Campylobacteraceae	6872240356999624	3218933223090046	1.19607e+16	10	3.89774e+10	9603665675443480	1.29169e+16
k__Bacteria;p__Actinobacteria;c__Actinobacteria;o__Actinomycetales;f__Propionibacteriaceae	6869304256195521	3223662249677752	1.19607e+16	10	9.43265e+10	2.68832e+11	0
k__Bacteria;p__Bacteroidetes;c__Flavobacteriia;o__Flavobacteriales;f__[Weeksellaceae]	6839382305599096	327225396432952	1.19607e+16	10	2.10031e+16	3.99639e+10	0
k__Bacteria;p__Proteobacteria;c__Gammaproteobacteria;o__Pseudomonadales;f__Moraxellaceae	5853000375555286	5358424515554015	1880681195590318	10	1.20031e+16	6895911611767898	1694984491210958
k__Bacteria;p__Bacteroidetes;c__Bacteroidia;o__Bacteroidales;f__	5833326908399044	5.41139e+16	1880681195590318	10	7.99772e+10	0	0
k__Bacteria;p__Firmicutes;c__Bacilli;o__Bacillales;f__Planococcaceae	5833326908399044	5.41139e+16	1880681195590318	10	3.92591e+10	0	0
k__Bacteria;p__Bacteroidetes;c__Bacteroidia;o__Bacteroidales;f__S24-7	569929941014059	5786458699650573	1.9786e+16	10	6451158924318085	1.46652e+11	0
k__Bacteria;p__Firmicutes;c__Clostridia;o__Clostridiales;f__Ruminococcaceae	5154426561055255	7598545941193732	2556971015131859	10	1.86912e+16	2387168633600094	1.88837e+16
k__Bacteria;p__Proteobacteria;c__Betaproteobacteria;o__Burkholderiales;f__Alcaligenaceae	5075397699394606	790480922010222	261846805415886	10	3291800725283375	1.26286e+16	2928888917293767
k__Bacteria;p__Bacteroidetes;c__Bacteroidia;o__Bacteroidales;f__Porphyromonadaceae	501048503396073	8165579266756055	266323508392659	10	8555125527870836	7959568896037359	184516469485056
k__Bacteria;p__Bacteroidetes;c__Bacteroidia;o__Bacteroidales;f__Prevotellaceae	4.88891e+16	867733208313881	2.78726e+16	10	7251218885052997	9855212475370686	1.28286e+16
k__Bacteria;p__Bacteroidetes;c__Bacteroidia;o__Bacteroidales;Other	4664150295687814	9709405337425624	2811736723484842	10	5.24014e+10	5408496912796747	8265792369596886
k__Bacteria;p__Bacteroidetes;c__[Saprospirae];o__[Saprospirales];f__	4.64261e+16	9814552714050864	2811736723484842	10	2.57231e+10	0	0
k__Bacteria;p__Chlamydiae;c__Chlamydiia;o__Chlamydiales;f__	4.64261e+16	9814552714050864	2811736723484842	10	2.38364e+09	0	0
k__Bacteria;p__Firmicutes;Other;Other;Other	4.64261e+16	9814552714050864	2811736723484842	10	8.86445e+09	0	0
k__Bacteria;p__Planctomycetes;c__Planctomycetia;o__Planctomycetales;f__Planctomycetaceae	4.64261e+16	9814552714050864	2811736723484842	10	5.17708e+10	0	0
k__Bacteria;p__Proteobacteria;c__Alphaproteobacteria;o__Sphingomonadales;f__	4.64261e+16	9814552714050864	2811736723484842	10	2.83937e+11	0	0
k__Bacteria;p__Proteobacteria;c__Gammaproteobacteria;o__Legionellales;f__Legionellaceae	4.64261e+16	9814552714050864	2811736723484842	10	3.87017e+10	0	0
k__Bacteria;p__TM6;c__SJA-4;o__;f__	4.64261e+16	9814552714050864	2811736723484842	10	2.84255e+10	0	0
k__Bacteria;p__Proteobacteria;c__Alphaproteobacteria;o__Rhizobiales;f__Brucellaceae	4585135322197242	1.01007e+16	2855124908762956	10	3.82381e+10	1.26032e+09	0
k__Bacteria;p__Proteobacteria;c__Betaproteobacteria;o__Burkholderiales;Other	4006140251501227	1.3492e+16	3763569723761188	10	4.86567e+09	0	1.16839e+16
k__Bacteria;p__Proteobacteria;c__Gammaproteobacteria;o__Aeromonadales;f__Succinivibrionaceae	3927716098335566	1.40316e+16	3863246517331623	10	4.85216e+09	0	1.41666e+16
k__Bacteria;p__Bacteroidetes;Other;Other;Other	3805661211575099	1491458480549665	4053707665083705	10	2.63774e+16	4.57789e+10	0
k__Bacteria;p__Firmicutes;c__Clostridia;o__Clostridiales;f__Peptococcaceae	3732993529669341	1.54665e+16	4150491456002883	10	1782148236483263	4.12472e+11	0
k__Bacteria;p__Firmicutes;c__Clostridia;o__Clostridiales;f__Lachnospiraceae	3705595911327021	1.56798e+16	4.15514e+16	10	1.75406e+16	1.57619e+16	1587621862521433
k__Archaea;p__Euryarchaeota;c__Methanobacteria;o__Methanobacteriales;f__Methanobacteriaceae	361804901715951	1.63814e+16	4.16761e+16	10	5.61741e+16	6321534717801862	2.03019e+16
k__Bacteria;p__Bacteroidetes;c__Cytophagia;o__Cytophagales;f__Cytophagaceae	3.46404e+16	1.76927e+16	4.16761e+16	10	2.11818e+11	0	0
k__Bacteria;p__Bacteroidetes;c__Sphingobacteriia;o__Sphingobacteriales;f__Sphingobacteriaceae	3.46404e+16	1.76927e+16	4.16761e+16	10	1.94278e+11	0	0
k__Bacteria;p__Chlamydiae;c__Chlamydiia;o__Chlamydiales;f__Parachlamydiaceae	3.46404e+16	1.76927e+16	4.16761e+16	10	2.79111e+10	0	0
k__Bacteria;p__OD1;c__SM2F11;o__;f__	3.46404e+16	1.76927e+16	4.16761e+16	10	3.71634e+11	0	0
k__Bacteria;p__Proteobacteria;c__Betaproteobacteria;o__Procabacteriales;f__Procabacteriaceae	3.46404e+16	1.76927e+16	4.16761e+16	10	2.41309e+10	0	0
k__Bacteria;p__Proteobacteria;c__Deltaproteobacteria;o__Myxococcales;f__	3.46404e+16	1.76927e+16	4.16761e+16	10	4.57213e+11	0	0
k__Bacteria;p__Proteobacteria;c__Deltaproteobacteria;o__Spirobacillales;f__	3.46404e+16	1.76927e+16	4.16761e+16	10	3.23127e+11	0	0
k__Bacteria;p__Proteobacteria;c__Gammaproteobacteria;o__Alteromonadales;f__Alteromonadaceae	3.46404e+16	1.76927e+16	4.16761e+16	10	2.12579e+11	0	0
k__Bacteria;p__Verrucomicrobia;c__Opitutae;o__Opitutales;f__Opitutaceae	3.46404e+16	1.76927e+16	4.16761e+16	10	1.97106e+11	0	0
k__Bacteria;p__Firmicutes;c__Bacilli;o__Lactobacillales;Other	3.08505e+16	2138399944302487	4.98177e+16	10	1.5135e+16	255503390460564	6.27852e+09
k__Bacteria;p__Actinobacteria;c__Actinobacteria;o__Actinomycetales;Other	2656480117822124	2649431355344296	6055052256637241	10	0	1.62661e+11	0
k__Bacteria;p__Proteobacteria;c__Gammaproteobacteria;o__Enterobacteriales;f__Enterobacteriaceae	2633913507538445	267949498738916	6055052256637241	10	5177965972477824	1.0832e+16	901749738913077
k__Bacteria;p__Bacteroidetes;c__Bacteroidia;o__Bacteroidales;f__Rikenellaceae	2.50008e+16	2.86494e+16	6055052256637241	10	2262822938125928	1.40169e+16	2.05317e+16
k__Bacteria;p__Cyanobacteria;c__4C0d-2;o__YS2;f__	2455458995766015	2.92957e+16	6055052256637241	10	3081914748250003	1.46652e+11	4.89005e+10
k__Archaea;p__[Parvarchaeota];c__[Parvarchaea];o__YLA114;f__	2297496318115422	3.17033e+16	6055052256637241	10	1.23752e+11	0	0
k__Bacteria;p__Acidobacteria;c__[Chloracidobacteria];o__RB41;f__Ellin6075	2297496318115422	3.17033e+16	6055052256637241	10	2.56623e+11	0	0
k__Bacteria;p__Actinobacteria;c__Actinobacteria;o__Actinomycetales;f__Brevibacteriaceae	2297496318115422	3.17033e+16	6055052256637241	10	1.85425e+11	0	0
k__Bacteria;p__Bacteroidetes;c__[Saprospirae];o__[Saprospirales];f__Saprospiraceae	2297496318115422	3.17033e+16	6055052256637241	10	8.54731e+08	0	0
k__Bacteria;p__Chlamydiae;c__Chlamydiia;o__Chlamydiales;f__Rhabdochlamydiaceae	2297496318115422	3.17033e+16	6055052256637241	10	2.64951e+11	0	0
k__Bacteria;p__Cyanobacteria;c__Chloroplast;o__Cryptophyta;f__	2297496318115422	3.17033e+16	6055052256637241	10	7.63163e+09	0	0
k__Bacteria;p__Elusimicrobia;c__Elusimicrobia;o__FAC88;f__	2297496318115422	3.17033e+16	6055052256637241	10	1.91289e+11	0	0
k__Bacteria;p__GN02;c__GKS2-174;o__;f__	2297496318115422	3.17033e+16	6055052256637241	10	2.4692e+11	0	0
k__Bacteria;p__Proteobacteria;c__Alphaproteobacteria;o__BD7-3;f__	2297496318115422	3.17033e+16	6055052256637241	10	2.08037e+10	0	0
k__Bacteria;p__Proteobacteria;c__Alphaproteobacteria;o__Rhizobiales;f__Rhizobiaceae	2297496318115422	3.17033e+16	6055052256637241	10	1.37655e+11	0	0
k__Bacteria;p__Proteobacteria;c__Alphaproteobacteria;o__Rickettsiales;f__Rickettsiaceae	2297496318115422	3.17033e+16	6055052256637241	10	1.035e+11	0	0
k__Bacteria;p__Proteobacteria;c__Betaproteobacteria;Other;Other	2297496318115422	3.17033e+16	6055052256637241	10	5.04554e+09	0	0
k__Bacteria;p__Proteobacteria;c__Gammaproteobacteria;o__Oceanospirillales;f__Halomonadaceae	2297496318115422	3.17033e+16	6055052256637241	10	3.04678e+11	0	0
k__Bacteria;p__Synergistetes;c__Synergistia;o__Synergistales;f__Synergistaceae	2297496318115422	3.17033e+16	6055052256637241	10	2.92058e+11	0	0
k__Bacteria;p__Tenericutes;c__Mollicutes;o__Anaeroplasmatales;f__Anaeroplasmataceae	2297496318115422	3.17033e+16	6055052256637241	10	4.4409e+10	0	0
k__Bacteria;p__Verrucomicrobia;c__[Methylacidiphilae];o__S-BQ2-57;f__	2297496318115422	3.17033e+16	6055052256637241	10	2.02261e+10	0	0
k__Bacteria;p__OD1;Other;Other;Other	2250886023787992	3245086743072625	614248562081604	10	9.36244e+10	9467956370694068	1.23834e+16
k__Bacteria;p__Firmicutes;c__Bacilli;o__Lactobacillales;f__Leuconostocaceae	2.01018e+16	3.66011e+16	6368097971564163	10	4.38853e+16	1.76974e+16	3780224000424923
k__Bacteria;p__Firmicutes;c__Clostridia;Other;Other	1.80905e+16	4.04734e+16	6368097971564163	10	2.0323e+10	4.12997e+09	6.39752e+10
k__Bacteria;p__Proteobacteria;Other;Other;Other	1.7328e+16	4204621909878028	6368097971564163	10	7.67042e+09	2.26851e+16	0
k__Bacteria;p__Proteobacteria;c__Betaproteobacteria;o__Burkholderiales;f__Burkholderiaceae	1.7328e+16	4204621909878028	6368097971564163	10	7.1222e+09	1.13593e+16	0
k__Bacteria;p__GN02;c__BD1-5;o__;f__	1.45597e+16	4.82882e+16	6368097971564163	10	1.82392e+11	1.19535e+09	0
k__Bacteria;p__Proteobacteria;c__Alphaproteobacteria;o__Rhizobiales;f__Methylobacteriaceae	1.41295e+16	4933810724579131	6368097971564163	10	1.58043e+10	1.1233e+11	0
k__Bacteria;p__Spirochaetes;c__Spirochaetes;o__Spirochaetales;f__Spirochaetaceae	1374943343904509	5028458224096474	6368097971564163	10	8.09747e+09	2.9555e+11	5480471240690241
k__Bacteria;p__Proteobacteria;c__Alphaproteobacteria;o__Rhodospirillales;f__Acetobacteraceae	1321428571431325	5164822867847946	6368097971564163	10	0	5.2235e+09	0
k__Bacteria;p__Tenericutes;c__Mollicutes;Other;Other	1321428571431325	5164822867847946	6368097971564163	10	0	2.06144e+11	0
k__Bacteria;p__Tenericutes;c__Mollicutes;o__Mycoplasmatales;f__Mycoplasmataceae	1321428571431325	5164822867847946	6368097971564163	10	0	1.39319e+11	0
k__Bacteria;p__Firmicutes;c__Bacilli;o__Lactobacillales;f__	1.29488e+16	5233842965155873	6368097971564163	10	2.60948e+10	2.02498e+10	0
k__Bacteria;p__Firmicutes;c__Bacilli;o__Bacillales;Other	1.28118e+16	52698222209117	6368097971564163	10	1.9828e+11	5.73686e+11	0
k__Bacteria;p__Bacteroidetes;c__Flavobacteriia;o__Flavobacteriales;f__Flavobacteriaceae	1.17596e+16	5554473719217815	6368097971564163	10	2869573842094138	133224940542962	1.08767e+16
k__Bacteria;p__Acidobacteria;c__Acidobacteria-6;o__CCU21;f__	1.14286e+16	5647181220066333	6368097971564163	10	1.1009e+11	0	0
k__Bacteria;p__Acidobacteria;c__Acidobacteria-6;o__iii1-15;f__	1.14286e+16	5647181220066333	6368097971564163	10	3.09292e+10	0	0
k__Bacteria;p__Acidobacteria;c__Solibacteres;o__Solibacterales;f__[Bryobacteraceae]	1.14286e+16	5647181220066333	6368097971564163	10	7.6143e+09	0	0
k__Bacteria;p__Actinobacteria;c__Acidimicrobiia;o__Acidimicrobiales;f__C111	1.14286e+16	5647181220066333	6368097971564163	10	5.01913e+09	0	0
k__Bacteria;p__Actinobacteria;c__Acidimicrobiia;o__Acidimicrobiales;f__EB1017	1.14286e+16	5647181220066333	6368097971564163	10	4.88095e+10	0	0
k__Bacteria;p__Actinobacteria;c__Acidimicrobiia;o__Acidimicrobiales;f__Microthrixaceae	1.14286e+16	5647181220066333	6368097971564163	10	4.90597e+09	0	0
k__Bacteria;p__Actinobacteria;c__Actinobacteria;o__;f__	1.14286e+16	5647181220066333	6368097971564163	10	4.88095e+10	0	0
k__Bacteria;p__Actinobacteria;c__Actinobacteria;o__Actinomycetales;f__	1.14286e+16	5647181220066333	6368097971564163	10	1.18866e+11	0	0
k__Bacteria;p__Actinobacteria;c__Actinobacteria;o__Actinomycetales;f__Dermacoccaceae	1.14286e+16	5647181220066333	6368097971564163	10	1.31245e+11	0	0
k__Bacteria;p__Actinobacteria;c__Actinobacteria;o__Actinomycetales;f__Geodermatophilaceae	1.14286e+16	5647181220066333	6368097971564163	10	2.67199e+09	0	0
k__Bacteria;p__Actinobacteria;c__Actinobacteria;o__Actinomycetales;f__Intrasporangiaceae	1.14286e+16	5647181220066333	6368097971564163	10	2.68576e+09	0	0
k__Bacteria;p__Actinobacteria;c__Actinobacteria;o__Actinomycetales;f__Nocardiaceae	1.14286e+16	5647181220066333	6368097971564163	10	7.6143e+09	0	0
k__Bacteria;p__Actinobacteria;c__Actinobacteria;o__Actinomycetales;f__Nocardioidaceae	1.14286e+16	5647181220066333	6368097971564163	10	1.04836e+11	0	0
k__Bacteria;p__Actinobacteria;c__Actinobacteria;o__Actinomycetales;f__Streptomycetaceae	1.14286e+16	5647181220066333	6368097971564163	10	5.72821e+10	0	0
k__Bacteria;p__Actinobacteria;c__MB-A2-108;o__0319-7L14;f__	1.14286e+16	5647181220066333	6368097971564163	10	6.16892e+09	0	0
k__Bacteria;p__Actinobacteria;c__Thermoleophilia;o__Gaiellales;f__	1.14286e+16	5647181220066333	6368097971564163	10	4.97951e+09	0	0
k__Bacteria;p__Actinobacteria;c__Thermoleophilia;o__Gaiellales;f__Gaiellaceae	1.14286e+16	5647181220066333	6368097971564163	10	2.84215e+10	0	0
k__Bacteria;p__Actinobacteria;c__Thermoleophilia;o__Solirubrobacterales;f__	1.14286e+16	5647181220066333	6368097971564163	10	4.88095e+10	0	0
k__Bacteria;p__Bacteroidetes;c__Cytophagia;o__Cytophagales;Other	1.14286e+16	5647181220066333	6368097971564163	10	2.64448e+10	0	0
k__Bacteria;p__Bacteroidetes;c__Cytophagia;o__Cytophagales;f__	1.14286e+16	5647181220066333	6368097971564163	10	1.73015e+09	0	0
k__Bacteria;p__Chlorobi;c__OPB56;o__;f__	1.14286e+16	5647181220066333	6368097971564163	10	7.0574e+09	0	0
k__Bacteria;p__Chloroflexi;c__Anaerolineae;o__Caldilineales;f__Caldilineaceae	1.14286e+16	5647181220066333	6368097971564163	10	3.16162e+08	0	0
k__Bacteria;p__Cyanobacteria;c__Chloroplast;o__Chlorophyta;f__Chlamydomonadaceae	1.14286e+16	5647181220066333	6368097971564163	10	8.13362e+09	0	0
k__Bacteria;p__Elusimicrobia;c__Elusimicrobia;o__Elusimicrobiales;f__	1.14286e+16	5647181220066333	6368097971564163	10	2.5865e+10	0	0
k__Bacteria;p__Elusimicrobia;c__Elusimicrobia;o__IIb;f__	1.14286e+16	5647181220066333	6368097971564163	10	1.18699e+11	0	0
k__Bacteria;p__Fibrobacteres;c__Fibrobacteria;o__258ds10;f__	1.14286e+16	5647181220066333	6368097971564163	10	1.54203e+11	0	0
k__Bacteria;p__Firmicutes;c__Bacilli;o__Bacillales;f__Listeriaceae	1.14286e+16	5647181220066333	6368097971564163	10	1.00459e+11	0	0
k__Bacteria;p__Firmicutes;c__Bacilli;o__Bacillales;f__Paenibacillaceae	1.14286e+16	5647181220066333	6368097971564163	10	1.62803e+11	0	0
k__Bacteria;p__Firmicutes;c__Clostridia;o__Clostridiales;f__Caldicoprobacteraceae	1.14286e+16	5647181220066333	6368097971564163	10	8.69764e+10	0	0
k__Bacteria;p__GN02;Other;Other;Other	1.14286e+16	5647181220066333	6368097971564163	10	2.20519e+11	0	0
k__Bacteria;p__Gemmatimonadetes;c__Gemmatimonadetes;o__Gemmatimonadales;f__A1-B1	1.14286e+16	5647181220066333	6368097971564163	10	8.00891e+09	0	0
k__Bacteria;p__OD1;c__Mb-NB09;o__;f__	1.14286e+16	5647181220066333	6368097971564163	10	1.03367e+11	0	0
k__Bacteria;p__OP11;c__WCHB1-64;o__d153;f__	1.14286e+16	5647181220066333	6368097971564163	10	9.63475e+09	0	0
k__Bacteria;p__Planctomycetes;c__C6;o__MVS-107;f__	1.14286e+16	5647181220066333	6368097971564163	10	6.32887e+09	0	0
k__Bacteria;p__Planctomycetes;c__Planctomycetia;o__Gemmatales;f__Isosphaeraceae	1.14286e+16	5647181220066333	6368097971564163	10	3.85463e+09	0	0
k__Bacteria;p__Proteobacteria;c__Alphaproteobacteria;o__Rhizobiales;Other	1.14286e+16	5647181220066333	6368097971564163	10	1.84209e+11	0	0
k__Bacteria;p__Proteobacteria;c__Alphaproteobacteria;o__Rhizobiales;f__Methylocystaceae	1.14286e+16	5647181220066333	6368097971564163	10	4.97951e+09	0	0
k__Bacteria;p__Proteobacteria;c__Alphaproteobacteria;o__Rhodobacterales;f__Hyphomonadaceae	1.14286e+16	5647181220066333	6368097971564163	10	9.27401e+09	0	0
k__Bacteria;p__Proteobacteria;c__Alphaproteobacteria;o__Rhodospirillales;f__Rhodospirillaceae	1.14286e+16	5647181220066333	6368097971564163	10	8.13362e+09	0	0
k__Bacteria;p__Proteobacteria;c__Alphaproteobacteria;o__Rickettsiales;Other	1.14286e+16	5647181220066333	6368097971564163	10	5.66432e+09	0	0
k__Bacteria;p__Proteobacteria;c__Alphaproteobacteria;o__Rickettsiales;f__	1.14286e+16	5647181220066333	6368097971564163	10	6.45705e+09	0	0
k__Bacteria;p__Proteobacteria;c__Betaproteobacteria;o__ASSO-13;f__	1.14286e+16	5647181220066333	6368097971564163	10	9.98077e+09	0	0
k__Bacteria;p__Proteobacteria;c__Betaproteobacteria;o__Methylophilales;f__Methylophilaceae	1.14286e+16	5647181220066333	6368097971564163	10	1.35963e+11	0	0
k__Bacteria;p__Proteobacteria;c__Deltaproteobacteria;Other;Other	1.14286e+16	5647181220066333	6368097971564163	10	5.66432e+09	0	0
k__Bacteria;p__Proteobacteria;c__Deltaproteobacteria;o__;f__	1.14286e+16	5647181220066333	6368097971564163	10	3.78612e+08	0	0
k__Bacteria;p__Proteobacteria;c__Deltaproteobacteria;o__Bdellovibrionales;f__Bacteriovoracaceae	1.14286e+16	5647181220066333	6368097971564163	10	1.04836e+11	0	0
k__Bacteria;p__Proteobacteria;c__Gammaproteobacteria;o__Alteromonadales;f__[Chromatiaceae]	1.14286e+16	5647181220066333	6368097971564163	10	1.98439e+09	0	0
k__Bacteria;p__Proteobacteria;c__Gammaproteobacteria;o__Cardiobacteriales;f__Cardiobacteriaceae	1.14286e+16	5647181220066333	6368097971564163	10	7.443e+09	0	0
k__Bacteria;p__Proteobacteria;c__Gammaproteobacteria;o__Legionellales;Other	1.14286e+16	5647181220066333	6368097971564163	10	1.52968e+11	0	0
k__Bacteria;p__Proteobacteria;c__Gammaproteobacteria;o__Legionellales;f__	1.14286e+16	5647181220066333	6368097971564163	10	7.38703e+10	0	0
k__Bacteria;p__Proteobacteria;c__Gammaproteobacteria;o__Legionellales;f__Coxiellaceae	1.14286e+16	5647181220066333	6368097971564163	10	2.45318e+10	0	0
k__Bacteria;p__Spirochaetes;c__[Leptospirae];o__[Leptospirales];f__Leptospiraceae	1.14286e+16	5647181220066333	6368097971564163	10	7.45047e+09	0	0
k__Bacteria;p__TM6;c__SBRH58;o__;f__	1.14286e+16	5647181220066333	6368097971564163	10	5.20018e+09	0	0
k__Bacteria;p__TM6;c__SJA-4;o__S1198;f__	1.14286e+16	5647181220066333	6368097971564163	10	3.05742e+10	0	0
k__Bacteria;p__TM7;Other;Other;Other	1.14286e+16	5647181220066333	6368097971564163	10	6.88442e+09	0	0
k__Bacteria;p__TM7;c__SC3;o__;f__	1.14286e+16	5647181220066333	6368097971564163	10	1.67594e+11	0	0
k__Bacteria;p__TM7;c__TM7-3;o__I025;f__	1.14286e+16	5647181220066333	6368097971564163	10	1.58059e+09	0	0
k__Bacteria;p__TM7;c__TM7-3;o__I025;f__Rs-045	1.14286e+16	5647181220066333	6368097971564163	10	1.31245e+11	0	0
k__Bacteria;p__Verrucomicrobia;Other;Other;Other	1.14286e+16	5647181220066333	6368097971564163	10	3.51265e+10	0	0
k__Bacteria;p__Verrucomicrobia;c__Opitutae;o__[Cerasicoccales];f__[Cerasicoccaceae]	1.14286e+16	5647181220066333	6368097971564163	10	1.36624e+16	0	0
k__Bacteria;p__Verrucomicrobia;c__[Pedosphaerae];o__[Pedosphaerales];f__Ellin515	1.14286e+16	5647181220066333	6368097971564163	10	1.35877e+11	0	0
k__Bacteria;p__Verrucomicrobia;c__[Spartobacteria];o__[Chthoniobacterales];f__[Chthoniobacteraceae]	1.14286e+16	5647181220066333	6368097971564163	10	3.30522e+09	0	0
k__Bacteria;p__[Thermi];c__Deinococci;o__Deinococcales;f__Deinococcaceae	1.14286e+16	5647181220066333	6368097971564163	10	4.89329e+08	0	0
k__Bacteria;p__SR1;c__;o__;f__	9228951671937338	630370470764572	7070822211750755	10	3.64816e+10	2149787731838593	3423714201180446
k__Bacteria;p__Bacteroidetes;c__Bacteroidia;o__Bacteroidales;f__[Barnesiellaceae]	8040685987601989	6689578004589769	746416072091069	10	5749563697901074	3.63676e+16	658923212761735
k__Bacteria;p__Tenericutes;c__Mollicutes;o__RF39;f__	751844230030847	6866558111369634	7621375240672897	10	6686889815244813	1.46949e+16	6251421071914717
k__Bacteria;p__Proteobacteria;c__Alphaproteobacteria;o__Caulobacterales;f__Caulobacteraceae	7291658635493119	6944862386279271	7621375240672897	10	2.27259e+11	2.78034e+09	0
k__Bacteria;p__Synergistetes;c__Synergistia;o__Synergistales;f__Dethiosulfovibrionaceae	7291658635493119	6944862386279271	7621375240672897	10	6.40911e+10	2.45591e+10	0
k__Bacteria;p__Firmicutes;c__Bacilli;o__Bacillales;f__Bacillaceae	7176261351669264	6985049123593812	7621375240672897	10	5.7126e+09	1.54073e+16	0
k__Bacteria;p__Proteobacteria;c__Gammaproteobacteria;Other;Other	710429955818632	7010227226090637	7621375240672897	10	6.01638e+10	6.7969e+09	0
k__Bacteria;p__TM7;c__TM7-3;o__CW040;f__F16	6374793970734378	7270647807029821	7864170076991438	10	9.89353e+09	3.40328e+10	0
k__Bacteria;p__Tenericutes;c__RF3;o__ML615J-28;f__	6240676017351329	7319567870357552	7876895373176654	10	1.09621e+11	1.58805e+10	0
k__Bacteria;p__Proteobacteria;c__Gammaproteobacteria;o__Aeromonadales;f__Aeromonadaceae	594198809026554	7429701541045304	7952462265748829	10	1.7448e+11	3.88615e+10	1.13634e+16
k__Bacteria;p__Firmicutes;c__Bacilli;Other;Other	5847698865324499	7464811277754797	7952462265748829	10	8.02164e+09	2.66771e+10	2730895097744784
k__Bacteria;p__Firmicutes;c__Bacilli;o__Lactobacillales;f__Carnobacteriaceae	4.80227e+16	7865385042468709	8337308145016832	10	1.85523e+16	5223139797171186	5094162387892799
k__Bacteria;p__Lentisphaerae;c__[Lentisphaeria];o__Victivallales;f__Victivallaceae	253172821787135	8810980097875645	9243234707789076	10	1.20778e+16	161018521212053	3.21039e+10
k__Bacteria;p__Acidobacteria;c__Solibacteres;o__Solibacterales;f__	2.34319e+16	8894433398061188	9243234707789076	10	6.32887e+09	2.06608e+11	0
k__Bacteria;p__Proteobacteria;c__Alphaproteobacteria;o__Rhizobiales;f__Hyphomicrobiaceae	2.34319e+16	8894433398061188	9243234707789076	10	7.5302e+09	3.00579e+11	0
k__Bacteria;p__Verrucomicrobia;c__[Pedosphaerae];o__[Pedosphaerales];f__auto67_4W	2.34319e+16	8894433398061188	9243234707789076	10	3.54733e+10	2.63827e+11	0
k__Bacteria;p__Firmicutes;c__Clostridia;o__Clostridiales;f__	2227206269267478	8946163485349862	925164223850815	10	2.15402e+16	2.28758e+16	1.43182e+16
k__Bacteria;p__Firmicutes;c__Bacilli;o__Lactobacillales;f__Streptococcaceae	1.8747e+16	9105240802508904	9370441990931494	10	2.85196e+16	3266248328403788	3037558551598744
k__Bacteria;p__Proteobacteria;c__Deltaproteobacteria;o__Desulfovibrionales;f__Desulfovibrionaceae	1.355e+16	9344939633462996	957066281301524	10	1549172797436566	3320446839659579	2.02179e+16
k__Bacteria;p__Actinobacteria;c__Thermoleophilia;o__Solirubrobacterales;Other			10		0	0	0
k__Bacteria;p__Firmicutes;c__Bacilli;o__Gemellales;f__			10		0	0	0
k__Bacteria;p__Planctomycetes;c__Phycisphaerae;o__WD2101;f__			10		0	0	0
k__Bacteria;p__Proteobacteria;c__Alphaproteobacteria;o__Rhizobiales;f__			10		0	0	0
k__Bacteria;p__Proteobacteria;c__Betaproteobacteria;o__MND1;f__			10		0	0	0

## Sheet: L6
OTU	Test-Statistic	P	FDR_P	Bonferroni_P	ctrl_mean	COVID-19_mean	NOCOVID_mean
k__Bacteria;p__Firmicutes;c__Bacilli;o__Turicibacterales;f__Turicibacteraceae;g__Turicibacter	6763874464903793	20.5321	909.572	909.572	4917452438080302	4095776391839165	0
k__Bacteria;p__Firmicutes;c__Clostridia;o__Clostridiales;f__Peptostreptococcaceae;g__	6191892102919449	358.49	7940.56	158811	7247512146697443	6601183342726307	3808943001914254
k__Bacteria;p__OD1;c__ZB2;o__;f__;g__	6027950670730665	81.3713	120158	360475	1156055885922052	2.9678e+10	0
k__Bacteria;p__Actinobacteria;c__Actinobacteria;o__Bifidobacteriales;f__Bifidobacteriaceae;g__Bifidobacterium	5.54296e+16	919.63	1.01849e+06	407396	8834820183494269	2508657381426996	3425945386347684
k__Bacteria;p__Firmicutes;c__Clostridia;o__Clostridiales;f__Lachnospiraceae;g__Blautia	5.37756e+16	2102.68	1.86298e+06	931488	4652820008399555	1.51139e+16	692244815216736
k__Bacteria;p__Firmicutes;c__Clostridia;o__Clostridiales;f__Clostridiaceae;g__SMB53	522450782766399	4519.86	3.33717e+06	2.0023e+07	3.54893e+16	5.14405e+10	0
k__Bacteria;p__Firmicutes;c__Erysipelotrichi;o__Erysipelotrichales;f__Erysipelotrichaceae;g__Clostridium	49824794838682	15159.4	959376	6.71563e+06	8241278483045303	1471110132973977	3.86394e+16
k__Bacteria;p__Firmicutes;c__Clostridia;o__Clostridiales;f__Clostridiaceae;g__Clostridium	425769384070512	568245	3.14665e+07	2.51732e+08	2.07071e+16	4971297948342097	2.8828e+16
k__Bacteria;p__Proteobacteria;c__Betaproteobacteria;o__Neisseriales;f__Neisseriaceae;g__Neisseria	4211418504269249	716178	3.52519e+08	3.17267e+08	2.07012e+16	1.00453e+16	7.10244e+16
k__Bacteria;p__Firmicutes;c__Erysipelotrichi;o__Erysipelotrichales;f__Erysipelotrichaceae;g__	4.04808e+16	1.62069e+07	7.17964e+07	7.17964e+08	1241680191061155	3.63601e+16	2838021145076567
k__Bacteria;p__TM7;c__TM7-3;o__;f__;g__	3845659423285628	4.4592e+06	1.79584e+09	1.97542e+08	1.44833e+16	3.87907e+16	4547038438017588
k__Bacteria;p__Firmicutes;c__Clostridia;o__Clostridiales;Other;Other	3696569627896738	939726	3.46915e+09	4.16298e+09	2460307923300888	7519430154122062	7765209721009356
k__Bacteria;p__Firmicutes;c__Bacilli;o__Gemellales;f__Gemellaceae;Other	3.62105e+16	1.37083e+08	4.67136e+07	6.07276e+09	1.75406e+16	2.33327e+16	6.23693e+10
k__Bacteria;p__Cyanobacteria;c__Chloroplast;o__Streptophyta;f__;g__	3439647338341644	3.39548e+07	1.07443e+10	1.5042e+10	286547541921498	1.67229e+16	4.07788e+11
k__Bacteria;p__Actinobacteria;c__Actinobacteria;o__Actinomycetales;f__Micrococcaceae;g__Rothia	3348558866081286	5.35423e+07	1.58128e+10	2.37192e+11	1.05278e+16	2.31114e+16	1.33693e+16
k__Bacteria;p__Firmicutes;c__Clostridia;o__Clostridiales;f__Clostridiaceae;g__	3.31895e+16	6.20858e+07	1.65087e+10	2.7504e+11	2.11313e+16	3.46718e+16	0
k__Bacteria;p__Firmicutes;c__Clostridia;o__Clostridiales;f__Peptostreptococcaceae;Other	3314912400052345	6.33518e+07	1.65087e+10	2.80649e+11	5142411375647152	1.10351e+16	1.21561e+16
k__Bacteria;p__Actinobacteria;c__Actinobacteria;o__Actinomycetales;f__Actinomycetaceae;g__Actinomyces	3085437512125633	1.99553e+09	4.91121e+09	8.84018e+10	1.71759e+16	6188998320362075	3759477507961626
k__Bacteria;p__Actinobacteria;c__Coriobacteriia;o__Coriobacteriales;f__Coriobacteriaceae;g__Eggerthella	2.96613e+16	3.62346e+09	8.44839e+09	1.60519e+16	1.04153e+16	1816167564555925	4471154220799933
k__Bacteria;p__Firmicutes;c__Clostridia;o__Clostridiales;f__[Mogibacteriaceae];g__	2886571961261709	5.39372e+06	1.19471e+11	2389419228324151	801952670064623	2.7113e+16	1053457859551178
k__Bacteria;p__Firmicutes;c__Erysipelotrichi;o__Erysipelotrichales;f__Erysipelotrichaceae;g__Coprobacillus	2.84809e+16	6.53825e+08	1.37926e+10	2.89644e+16	97645253325073	1.55099e+16	2432334877603054
k__Bacteria;p__Proteobacteria;c__Gammaproteobacteria;o__Pseudomonadales;f__Pseudomonadaceae;g__Pseudomonas	2.76724e+16	9.795e+08	1.97236e+11	4.33918e+16	4.68009e+16	1.05607e+10	4.3433e+16
k__Bacteria;p__Proteobacteria;c__Alphaproteobacteria;o__Rickettsiales;f__mitochondria;Other	2.66435e+16	1.63851e+09	3.15591e+11	7258582930415541	4078134788383998	0	0
k__Bacteria;p__Firmicutes;c__Clostridia;o__Clostridiales;f__Lachnospiraceae;g__Coprococcus	2.45511e+16	4.66436e+10	8.60963e+10	206631055433444	2862807602811091	1.78709e+16	1.0234e+16
k__Bacteria;p__Actinobacteria;c__Coriobacteriia;o__Coriobacteriales;f__Coriobacteriaceae;g__	2.42777e+16	5.34761e+09	9.15302e+10	2.36899e+16	3.60154e+16	1.67187e+16	3135325822145675
k__Bacteria;p__Actinobacteria;c__Coriobacteriia;o__Coriobacteriales;f__Coriobacteriaceae;g__Collinsella	242686297569271	5.37198e+09	9.15302e+10	2379785054961958	1.5291e+16	6314033906203576	4160490084608951
k__Bacteria;p__Bacteroidetes;c__Flavobacteriia;o__Flavobacteriales;f__Flavobacteriaceae;g__Capnocytophaga	2.37222e+16	7.05974e+09	1158320556567123	3127465502731232	0	1.3249e+16	1.08767e+16
k__Bacteria;p__Fusobacteria;c__Fusobacteriia;o__Fusobacteriales;f__Fusobacteriaceae;g__Fusobacterium	2.33719e+16	8.41102e+07	1.33074e+16	3726082004411709	1.2506e+16	6148361315071243	4457855294090965
k__Bacteria;p__Verrucomicrobia;c__Verrucomicrobiae;o__Verrucomicrobiales;f__Verrucomicrobiaceae;g__Akkermansia	2.2753e+16	1.14618e+11	1.7509e+16	507759641769858	5640941384585665	2.68613e+16	2.47576e+16
k__Bacteria;p__Firmicutes;c__Erysipelotrichi;o__Erysipelotrichales;f__Erysipelotrichaceae;g__Bulleidia	2.2445e+16	1.33703e+11	1974344010214541	5923032030643623	5696777555912678	2.10111e+16	3643770872638868
k__Bacteria;p__Bacteroidetes;c__Flavobacteriia;o__Flavobacteriales;f__Flavobacteriaceae;g__Flavobacterium	2229791511409652	1.43903e+10	2001034281742234	6374894181835833	2869573842094138	7.34803e+09	0
k__Bacteria;p__Firmicutes;c__Clostridia;o__Clostridiales;f__Ruminococcaceae;g__Ruminococcus	2.2289e+16	1.44544e+11	2001034281742234	6403309701575149	4212099719327843	293049147798598	1.64777e+16
k__Bacteria;p__Firmicutes;c__Clostridia;o__Clostridiales;f__Ruminococcaceae;g__Butyricicoccus	2008345749326645	4.35444e+11	5845509934183612	1929018278280592	1.29275e+16	3012977606781142	6.81835e+10
k__Bacteria;p__Firmicutes;c__Clostridia;o__Clostridiales;f__Lachnospiraceae;g__Anaerostipes	1.92095e+16	6.74094e+07	8783047741628893	2.98624e+16	1.76687e+16	8148257601857664	5862941163553503
k__Bacteria;p__Firmicutes;c__Clostridia;o__Clostridiales;f__Christensenellaceae;g__	1870328473258881	8.68227e+10	1098927408855845	3846245930995457	5.64975e+16	2.42253e+16	2.76902e+16
k__Bacteria;p__Bacteroidetes;c__Bacteroidia;o__Bacteroidales;f__[Odoribacteraceae];g__Odoribacter	1.83924e+16	1.01422e+16	1.24667e+16	4493008056310479	1.35493e+16	2.16031e+16	2534857990601029
k__Bacteria;p__Proteobacteria;c__Betaproteobacteria;o__Neisseriales;f__Neisseriaceae;Other	1833986079415077	1.04124e+16	1.24667e+16	4612682426096808	3.51545e+10	7017841898714404	1482060043396005
k__Bacteria;p__Firmicutes;c__Erysipelotrichi;o__Erysipelotrichales;f__Erysipelotrichaceae;g__Holdemania	1606792674420767	3242604937635669	3.78019e+16	1.43647e+16	3.87859e+16	1.93594e+16	1.12913e+16
k__Bacteria;p__Verrucomicrobia;c__Verrucomicrobiae;o__Verrucomicrobiales;f__Verrucomicrobiaceae;g__	1.58118e+16	3685653336791443	4110983663669043	1.63274e+16	1.95555e+16	0	0
k__Bacteria;p__Firmicutes;c__Clostridia;o__Clostridiales;f__Lachnospiraceae;Other	1579756652163003	3.71195e+16	4110983663669043	1644393465467617	2788549380811867	1.9254e+16	2.68868e+16
k__Bacteria;p__OD1;c__;o__;f__;g__	1.53733e+16	4589238899188039	4.95862e+16	2.03303e+16	2.62367e+16	4.11984e+16	3.65461e+16
k__Bacteria;p__Firmicutes;c__Clostridia;o__Clostridiales;f__Dehalobacteriaceae;g__Dehalobacterium	147882189473554	6148639871776865	648535110285036	2723847463197151	4655954621693821	1847559328329801	0
k__Bacteria;p__Bacteroidetes;c__Bacteroidia;o__Bacteroidales;f__[Paraprevotellaceae];g__[Prevotella]	1.45856e+16	6804034480228966	7009737848235887	3.01419e+16	4978333168359064	1.08475e+16	3058845819321268
k__Bacteria;p__Proteobacteria;c__Gammaproteobacteria;o__Pseudomonadales;f__Moraxellaceae;g__Acinetobacter	1.43306e+16	7729526187774999	7782227502691646	3424180101184324	9647364161792496	2408514040973466	1.68805e+16
k__Bacteria;p__;c__;o__;f__;g__	1.30858e+16	1440277381957066	1.41787e+16	6380428802069803	6358627439520705	3.89099e+16	3936731634741095
k__Bacteria;p__Proteobacteria;c__Alphaproteobacteria;o__RF32;f__;g__	1297401068415546	1523103358842956	1.46681e+16	6747347879674295	7253412756389885	2.76305e+11	0
k__Bacteria;p__Firmicutes;c__Clostridia;o__SHA-98;f__;g__	1.29061e+16	1575728306216241	1485207743944244	6980476396537947	6910704115180818	3.92211e+11	0
k__Bacteria;p__Firmicutes;c__Clostridia;o__Clostridiales;f__Christensenellaceae;g__Christensenella	1.28267e+16	1.63953e+16	1.51315e+16	7263100797561243	4165058651270891	2.06171e+16	4.39256e+16
k__Bacteria;p__Firmicutes;c__Erysipelotrichi;o__Erysipelotrichales;f__Erysipelotrichaceae;g__[Eubacterium]	1.27839e+16	1674994760015396	1.51433e+16	7420226786868205	4326577497774805	4035819085315635	1128016120069731
k__Bacteria;p__TM7;c__TM7-1;o__;f__;g__	1.19736e+16	2.51168e+16	2225352767726474	10	1214564334288636	0	0
k__Bacteria;p__Actinobacteria;c__Coriobacteriia;o__Coriobacteriales;f__Coriobacteriaceae;g__Slackia	1.18578e+16	2661438410330316	2.3118e+16	10	8291655391417491	9.11642e+10	2931871064488712
k__Bacteria;p__Firmicutes;c__Clostridia;o__Clostridiales;f__Ruminococcaceae;g__Faecalibacterium	1.16866e+16	2899229093920486	2469920170397645	10	4.0971e+16	7595752151693817	76357193679114
k__Bacteria;p__Proteobacteria;c__Betaproteobacteria;o__Neisseriales;f__Neisseriaceae;g__	1155799042989984	3091820462997981	2.5843e+16	10	1.73359e+11	4364723076753346	0
k__Bacteria;p__Bacteroidetes;c__Bacteroidia;o__Bacteroidales;f__Bacteroidaceae;g__Bacteroides	1.13284e+16	3.46795e+16	2.845e+16	10	1.00985e+16	1.60166e+16	1.70092e+16
k__Bacteria;p__Firmicutes;c__Clostridia;o__Clostridiales;f__Lachnospiraceae;g__Lachnospira	1111368808382166	3860942161839344	3109813413990599	10	2.31004e+16	6737330895834864	1.88607e+16
k__Bacteria;p__OD1;c__ABY1;o__;f__;g__	1.07202e+16	4700368349207773	3653093295963234	10	6.8397e+10	0	0
k__Bacteria;p__Proteobacteria;c__Betaproteobacteria;o__Burkholderiales;f__Comamonadaceae;Other	1.07202e+16	4700368349207773	3653093295963234	10	9.52997e+09	0	0
k__Bacteria;p__Firmicutes;c__Clostridia;o__Clostridiales;f__[Tissierellaceae];g__Peptoniphilus	1.06082e+16	4971164945981541	3777871297699858	10	9.13894e+10	5.3804e+09	2.27362e+09
k__Bacteria;p__Firmicutes;c__Clostridia;o__Clostridiales;f__[Tissierellaceae];g__Anaerococcus	1.05821e+16	5036590605148721	3777871297699858	10	8.42676e+10	6.8873e+10	4.30727e+10
k__Bacteria;p__Firmicutes;c__Clostridia;o__Clostridiales;f__Lachnospiraceae;g__Clostridium	1.05505e+16	5.11676e+16	3777871297699858	10	2.74728e+16	1.07488e+16	2.7616e+16
k__Bacteria;p__Firmicutes;c__Bacilli;o__Lactobacillales;f__Enterococcaceae;g__Enterococcus	1.03997e+16	5517307163899803	4006831268209202	10	1.43842e+16	2.57981e+16	2747917169690085
k__Bacteria;p__Proteobacteria;c__Gammaproteobacteria;o__Pasteurellales;f__Pasteurellaceae;Other	1.02951e+16	5813517486272063	4153852010352458	10	1.77606e+16	1.48691e+16	63962488367019
k__Bacteria;p__Firmicutes;c__Clostridia;o__Clostridiales;f__[Tissierellaceae];g__1-68	1.02418e+16	5970793540742296	4188572835337971	10	2.17739e+16	2.06061e+11	0
k__Bacteria;p__Firmicutes;c__Bacilli;o__Lactobacillales;f__Aerococcaceae;g__Abiotrophia	1.0215e+16	6051211319675624	4188572835337971	10	4728524659315474	7.05291e+09	9641767912517942
k__Bacteria;p__Proteobacteria;c__Gammaproteobacteria;o__Pasteurellales;f__Pasteurellaceae;g__Actinobacillus	9846230346534528	7276428169246963	49591656599637	10	3058101937081025	5689586528494747	1.53549e+16
k__Bacteria;p__Firmicutes;c__Bacilli;o__Lactobacillales;f__Lactobacillaceae;g__Lactobacillus	9526098870674196	853952891110628	563728077188975	10	5194744820971056	1.08874e+16	1137785311403659
k__Bacteria;p__Bacteroidetes;c__Bacteroidia;o__Bacteroidales;f__Porphyromonadaceae;g__Dysgonomonas	9479643855569184	8740202434117415	563728077188975	10	6069892162436802	0	0
k__Bacteria;p__Bacteroidetes;c__[Saprospirae];o__[Saprospirales];f__Chitinophagaceae;g__	9479643855569184	8740202434117415	563728077188975	10	4.40135e+10	0	0
k__Bacteria;p__Firmicutes;c__Bacilli;o__Lactobacillales;f__Streptococcaceae;g__Lactococcus	9446179362244022	888767599851231	563728077188975	10	3529627820208405	5.60659e+10	2667107710671941
k__Bacteria;p__Firmicutes;c__Clostridia;o__Clostridiales;f__[Tissierellaceae];g__WAL_1855D	9441685794761752	8907667133911569	563728077188975	10	5330337760172068	1.09117e+16	0
k__Bacteria;p__Actinobacteria;c__Actinobacteria;o__Actinomycetales;f__Corynebacteriaceae;g__Corynebacterium	9374972119042472	920980999223386	5.7464e+16	10	7038694205179203	4306736149074619	1.21472e+16
k__Bacteria;p__Bacteroidetes;c__Bacteroidia;o__Bacteroidales;f__[Paraprevotellaceae];g__	9171314258283096	1.0197e+16	6242816388397212	10	0	3338500195972773	2068994175957577
k__Bacteria;p__Proteobacteria;c__Gammaproteobacteria;o__Pseudomonadales;f__Pseudomonadaceae;Other	9153698180068544	1.02873e+16	6242816388397212	10	1.77802e+11	7.7376e+10	7721267933667867
k__Bacteria;p__Firmicutes;c__Bacilli;o__Bacillales;f__Staphylococcaceae;g__Staphylococcus	8881666357842144	1178611448558005	7055741509610759	10	3519660890567643	263384859430607	4061836725126599
k__Bacteria;p__Bacteroidetes;c__Bacteroidia;o__Bacteroidales;f__Rikenellaceae;g__Blvii28	874999999999896	1.25881e+16	7242268848572932	10	0	0	6.5907e+09
k__Bacteria;p__Firmicutes;c__Clostridia;o__Clostridiales;f__Veillonellaceae;g__	874999999999896	1.25881e+16	7242268848572932	10	0	0	9.04158e+10
k__Bacteria;p__Fusobacteria;c__Fusobacteriia;o__Fusobacteriales;f__Leptotrichiaceae;g__Streptobacillus	874999999999896	1.25881e+16	7242268848572932	10	0	0	5707966165713421
k__Bacteria;p__Firmicutes;c__Clostridia;o__Clostridiales;f__Veillonellaceae;g__Mitsuokella	8644479866669423	1.32701e+16	7536751065650421	10	5.80693e+10	7178484572020335	2.41765e+16
k__Bacteria;p__TM7;c__TM7-3;o__CW040;f__;g__	8540800511292222	1.39762e+16	7837280098204794	10	1.47256e+16	5.93072e+10	0
k__Bacteria;p__Firmicutes;c__Clostridia;o__Clostridiales;f__Eubacteriaceae;g__Anaerofustis	8468365584829952	1.44916e+16	8024750104815423	10	1.19788e+16	1.88584e+11	6.40612e+09
k__Bacteria;p__Bacteroidetes;c__Bacteroidia;o__Bacteroidales;f__Porphyromonadaceae;g__Tannerella	8351282494202373	1.53653e+16	8403510660057589	10	0	3.56962e+16	7809201475958996
k__Bacteria;p__Proteobacteria;c__Deltaproteobacteria;o__Bdellovibrionales;f__Bdellovibrionaceae;g__Bdellovibrio	8251717744574425	161496181704879	872473274332456	10	4.74743e+11	0	0
k__Bacteria;p__Proteobacteria;c__Epsilonproteobacteria;o__Campylobacterales;f__Campylobacteraceae;g__Campylobacter	8133724825967578	1713105444668773	9143442313111644	10	2.85164e+11	9603665675443480	1.29169e+16
k__Bacteria;p__Firmicutes;c__Clostridia;o__Clostridiales;f__EtOH8;g__	7788155679481629	2.03621e+16	1.07386e+16	10	9.29851e+10	6.5348e+10	0
k__Bacteria;p__Proteobacteria;c__Betaproteobacteria;o__Burkholderiales;f__Oxalobacteraceae;Other	7684707210321157	2.14431e+16	1.10248e+16	10	2455208550303574	0	1.69112e+11
k__Bacteria;p__Actinobacteria;c__Coriobacteriia;o__Coriobacteriales;f__Coriobacteriaceae;g__Adlercreutzia	7662586731967331	2.16816e+16	1.10248e+16	10	4396750989307824	9.09261e+10	1.05037e+16
k__Bacteria;p__Firmicutes;c__Clostridia;o__Clostridiales;f__Lachnospiraceae;g__Oribacterium	7653002064719764	2178570992051337	1.10248e+16	10	0	3423836798464658	9267912120222262
k__Bacteria;p__Firmicutes;c__Clostridia;o__Clostridiales;f__Ruminococcaceae;g__Anaerotruncus	764205458905735	2190528615099339	1.10248e+16	10	4.80821e+16	5857469188126468	1.70646e+16
k__Bacteria;p__Fusobacteria;c__Fusobacteriia;o__Fusobacteriales;f__Leptotrichiaceae;g__Leptotrichia	7619914161101301	2.21491e+16	1.10248e+16	10	2.11641e+11	6780038448258578	1.38284e+16
k__Bacteria;p__Bacteroidetes;c__Bacteroidia;o__Bacteroidales;f__Rikenellaceae;g__Alistipes	7422481124967636	2444717620219501	1.20334e+16	10	1.36233e+16	7856156423061825	1.07663e+16
k__Bacteria;p__Firmicutes;c__Clostridia;o__Clostridiales;f__Veillonellaceae;g__Megasphaera	73659924429871	2.51475e+16	1.22421e+16	10	3.45257e+16	4479112073062888	1.67449e+16
k__Bacteria;p__Bacteroidetes;c__Flavobacteriia;o__Flavobacteriales;f__Cryomorphaceae;g__Fluviicola	7036321363989028	2.96539e+16	1.34048e+16	10	3.879e+10	0	0
k__Bacteria;p__Bacteroidetes;c__Sphingobacteriia;o__Sphingobacteriales;f__;g__	7036321363989028	2.96539e+16	1.34048e+16	10	9.02949e+10	0	0
k__Bacteria;p__Bacteroidetes;c__[Saprospirae];o__[Saprospirales];f__Chitinophagaceae;g__Sediminibacterium	7036321363989028	2.96539e+16	1.34048e+16	10	5.21393e+10	0	0
k__Bacteria;p__Planctomycetes;c__Planctomycetia;o__Pirellulales;f__Pirellulaceae;g__	7036321363989028	2.96539e+16	1.34048e+16	10	6.54419e+10	0	0
k__Bacteria;p__Proteobacteria;c__Alphaproteobacteria;Other;Other;Other	7036321363989028	2.96539e+16	1.34048e+16	10	3.4583e+10	0	0
k__Bacteria;p__Verrucomicrobia;c__Verrucomicrobiae;o__Verrucomicrobiales;f__Verrucomicrobiaceae;g__Luteolibacter	7036321363989028	2.96539e+16	1.34048e+16	10	5.71918e+10	0	0
k__Bacteria;p__Verrucomicrobia;c__Verrucomicrobiae;o__Verrucomicrobiales;f__Verrucomicrobiaceae;g__Prosthecobacter	7036321363989028	2.96539e+16	1.34048e+16	10	7.14108e+10	0	0
k__Bacteria;p__Firmicutes;c__Clostridia;o__Clostridiales;f__Veillonellaceae;g__Succiniclasticum	6595027592499957	3697498055615765	1.65454e+16	10	3.10172e+16	1.73466e+16	0
k__Bacteria;p__Firmicutes;c__Clostridia;o__Clostridiales;f__[Tissierellaceae];g__Finegoldia	6530563988716831	381861652820606	1.69165e+16	10	7.58552e+10	0	5857847893568787
k__Bacteria;p__Firmicutes;c__Clostridia;o__Clostridiales;f__Veillonellaceae;Other	6365306299254376	4.14755e+16	1.81917e+16	10	1.41422e+09	1965764172322437	1.4968e+11
k__Bacteria;p__Proteobacteria;c__Gammaproteobacteria;o__Enterobacteriales;f__Enterobacteriaceae;g__Klebsiella	6031358165738484	490125406066008	2.12868e+16	10	1324767267284974	9883907698792242	0
k__Bacteria;p__Bacteroidetes;c__Bacteroidia;o__Bacteroidales;f__;g__	5833326908399044	5.41139e+16	2283092899750097	10	7.99772e+10	0	0
k__Bacteria;p__Bacteroidetes;c__Flavobacteriia;o__Flavobacteriales;f__[Weeksellaceae];g__Cloacibacterium	5833326908399044	5.41139e+16	2283092899750097	10	1.81815e+16	0	0
k__Bacteria;p__Proteobacteria;c__Gammaproteobacteria;o__Xanthomonadales;f__Xanthomonadaceae;g__Stenotrophomonas	5833326908399044	5.41139e+16	2283092899750097	10	3.6003e+10	0	0
k__Bacteria;p__Actinobacteria;c__Actinobacteria;o__Actinomycetales;f__Propionibacteriaceae;g__Propionibacterium	5808079911921839	5480137709018761	2.29028e+16	10	8.67912e+10	2.68832e+11	0
k__Bacteria;p__Bacteroidetes;c__Bacteroidia;o__Bacteroidales;f__S24-7;g__	569929941014059	5786458699650573	2.3957e+16	10	6451158924318085	1.46652e+11	0
k__Bacteria;p__Firmicutes;c__Clostridia;o__Clostridiales;f__Lachnospiraceae;g__Dorea	5655744067397022	5913856474043504	2.42578e+16	10	1321914703658983	2.16056e+16	1.62046e+16
k__Bacteria;p__Firmicutes;c__Clostridia;o__Clostridiales;f__[Tissierellaceae];g__Parvimonas	5628921661770821	5993702622309084	2.43597e+16	10	1.55301e+16	1.52897e+16	0
k__Bacteria;p__Firmicutes;c__Clostridia;o__Clostridiales;f__Veillonellaceae;g__Selenomonas	5.51742e+16	6337344396279398	2.55222e+16	10	1.29509e+10	2.8638e+16	0
k__Bacteria;p__Firmicutes;c__Clostridia;o__Clostridiales;f__Lachnospiraceae;g__Lachnoanaerobaculum	5368015340364192	682889255217818	2725404865418859	10	0	1.62825e+16	0
k__Bacteria;p__Bacteroidetes;c__Bacteroidia;o__Bacteroidales;f__Porphyromonadaceae;g__Parabacteroides	5270213833227138	7171130186915393	2.82427e+16	10	730770357685756	6290719767381855	1462430635559456
k__Bacteria;p__Firmicutes;c__Erysipelotrichi;o__Erysipelotrichales;f__Erysipelotrichaceae;g__cc_115	5261034661583111	7204118347439976	2.82427e+16	10	9.01678e+10	1.39231e+10	7.27978e+10
k__Bacteria;p__Proteobacteria;c__Betaproteobacteria;o__Burkholderiales;f__Alcaligenaceae;g__Sutterella	5.22093e+16	7350027846377084	2842259715297653	10	3291800725283375	124004902988397	2928888917293767
k__Bacteria;p__Firmicutes;c__Clostridia;o__Clostridiales;f__Eubacteriaceae;g__Pseudoramibacter_Eubacterium	5213246648966594	7378326574700453	2842259715297653	10	2072605143778717	6812166588511018	4.2716e+16
k__Bacteria;p__Bacteroidetes;c__Bacteroidia;o__Bacteroidales;f__Prevotellaceae;g__Prevotella	4.88891e+16	867733208313881	3.26906e+16	10	7251218885052997	9855212475370686	1.28286e+16
k__Bacteria;p__Bacteroidetes;c__Bacteroidia;o__Bacteroidales;f__[Paraprevotellaceae];g__Paraprevotella	4704864344695418	9513748982418092	3.26906e+16	10	2.69963e+16	125590384315572	0
k__Bacteria;p__Firmicutes;c__Clostridia;o__Clostridiales;f__Ruminococcaceae;g__Anaerofilum	4667964290683281	9690907169328744	3.26906e+16	10	2.7775e+11	0	2.97965e+11
k__Bacteria;p__Bacteroidetes;c__Bacteroidia;o__Bacteroidales;Other;Other	4664150295687814	9709405337425624	3.26906e+16	10	5.24014e+10	5408496912796747	8265792369596886
k__Bacteria;p__Bacteroidetes;c__Bacteroidia;o__Bacteroidales;f__Rikenellaceae;Other	4662993858189536	9715021121053942	3.26906e+16	10	2721879502862808	1858453527781571	2185136207592499
k__Bacteria;p__Bacteroidetes;c__[Saprospirae];o__[Saprospirales];f__;g__	4.64261e+16	9814552714050864	3.26906e+16	10	2.57231e+10	0	0
k__Bacteria;p__Chlamydiae;c__Chlamydiia;o__Chlamydiales;f__;g__	4.64261e+16	9814552714050864	3.26906e+16	10	2.38364e+09	0	0
k__Bacteria;p__Firmicutes;Other;Other;Other;Other	4.64261e+16	9814552714050864	3.26906e+16	10	8.86445e+09	0	0
k__Bacteria;p__Firmicutes;c__Bacilli;o__Lactobacillales;f__Lactobacillaceae;Other	4.64261e+16	9814552714050864	3.26906e+16	10	1.13785e+11	0	0
k__Bacteria;p__Firmicutes;c__Clostridia;o__Clostridiales;f__Peptococcaceae;g__rc4-4	4.64261e+16	9814552714050864	3.26906e+16	10	9.69576e+09	0	0
k__Bacteria;p__Planctomycetes;c__Planctomycetia;o__Gemmatales;f__Gemmataceae;g__Gemmata	4.64261e+16	9814552714050864	3.26906e+16	10	2.23997e+11	0	0
k__Bacteria;p__Planctomycetes;c__Planctomycetia;o__Planctomycetales;f__Planctomycetaceae;g__Planctomyces	4.64261e+16	9814552714050864	3.26906e+16	10	5.17708e+10	0	0
k__Bacteria;p__Proteobacteria;c__Alphaproteobacteria;o__Rhodobacterales;f__Rhodobacteraceae;g__Rhodobacter	4.64261e+16	9814552714050864	3.26906e+16	10	2.70855e+10	0	0
k__Bacteria;p__Proteobacteria;c__Alphaproteobacteria;o__Sphingomonadales;f__;g__	4.64261e+16	9814552714050864	3.26906e+16	10	2.83937e+11	0	0
k__Bacteria;p__Proteobacteria;c__Alphaproteobacteria;o__Sphingomonadales;f__Sphingomonadaceae;g__Sphingomonas	4.64261e+16	9814552714050864	3.26906e+16	10	3.40868e+10	0	0
k__Bacteria;p__Proteobacteria;c__Betaproteobacteria;o__Burkholderiales;f__Comamonadaceae;g__Comamonas	4.64261e+16	9814552714050864	3.26906e+16	10	7915018739035633	0	0
k__Bacteria;p__Proteobacteria;c__Gammaproteobacteria;o__Pseudomonadales;f__Moraxellaceae;g__	4.64261e+16	9814552714050864	3.26906e+16	10	1.64875e+11	0	0
k__Bacteria;p__TM6;c__SJA-4;o__;f__;g__	4.64261e+16	9814552714050864	3.26906e+16	10	2.84255e+10	0	0
k__Bacteria;p__Proteobacteria;c__Alphaproteobacteria;o__Rhizobiales;f__Brucellaceae;g__Ochrobactrum	4585135322197242	1.01007e+16	3.33768e+16	10	3.82381e+10	1.26032e+09	0
k__Bacteria;p__Actinobacteria;c__Coriobacteriia;o__Coriobacteriales;f__Coriobacteriaceae;Other	4571206179438992	1.01713e+16	3.33768e+16	10	1231926619027568	1.02957e+16	2.51175e+11
k__Bacteria;p__Firmicutes;c__Clostridia;o__Clostridiales;f__Veillonellaceae;g__Phascolarctobacterium	4430235094267003	1.09141e+16	3.5374e+16	10	2.97258e+16	8831236302617115	7369367048099332
k__Bacteria;p__Firmicutes;c__Clostridia;o__Clostridiales;f__[Tissierellaceae];g__ph2	4425562696785785	1.09396e+16	3.5374e+16	10	4.01697e+10	1.07202e+10	0
k__Bacteria;p__Firmicutes;c__Clostridia;o__Clostridiales;f__Lachnospiraceae;g__Roseburia	4372386404435599	1.12344e+16	3606392537647931	10	1.97567e+16	1.96084e+16	1.25438e+16
k__Bacteria;p__Proteobacteria;c__Betaproteobacteria;o__Neisseriales;f__Neisseriaceae;g__Eikenella	4118479456047908	1275509064207605	4.06511e+16	10	4.20316e+10	198507524948931	0
k__Bacteria;p__Proteobacteria;c__Gammaproteobacteria;o__Pseudomonadales;f__Moraxellaceae;g__Enhydrobacter	4095740025527488	1.29009e+16	4.08223e+16	10	6.5533e+10	2.90187e+11	2.09248e+10
k__Bacteria;p__Proteobacteria;c__Betaproteobacteria;o__Burkholderiales;Other;Other	4006140251501227	1.3492e+16	4.20914e+16	10	4.86567e+09	0	1.16839e+16
k__Bacteria;p__Proteobacteria;c__Gammaproteobacteria;o__Enterobacteriales;f__Enterobacteriaceae;g__Hafnia	4006140251501227	1.3492e+16	4.20914e+16	10	9.4333e+08	0	5.07623e+10
k__Bacteria;p__Proteobacteria;c__Gammaproteobacteria;o__Aeromonadales;f__Succinivibrionaceae;g__Succinivibrio	3927716098335566	1.40316e+16	4346853211264646	10	4.85216e+09	0	1.41666e+16
k__Bacteria;p__Firmicutes;c__Bacilli;o__Lactobacillales;f__Lactobacillaceae;g__Pediococcus	3.89165e+16	1.4287e+16	4375038516778025	10	6.23453e+10	0	7.73597e+10
k__Bacteria;p__Actinobacteria;c__Coriobacteriia;o__Coriobacteriales;f__Coriobacteriaceae;g__Atopobium	3887011594025611	1.43201e+16	4375038516778025	10	6029699601918639	555310578197755	3.61816e+16
k__Bacteria;p__Bacteroidetes;Other;Other;Other;Other	3805661211575099	1491458480549665	4.52545e+16	10	2.63774e+16	4.57789e+10	0
k__Archaea;p__Euryarchaeota;c__Methanobacteria;o__Methanobacteriales;f__Methanobacteriaceae;g__Methanobrevibacter	3.76349e+16	1.52324e+16	4.59045e+16	10	5.58237e+16	6321534717801862	2.03019e+16
k__Bacteria;p__Firmicutes;c__Clostridia;o__Clostridiales;f__Lachnospiraceae;g__Catonella	3.72505e+16	1.5528e+16	4.64791e+16	10	0	8.41314e+10	1.02377e+16
k__Bacteria;p__Proteobacteria;c__Gammaproteobacteria;o__Pasteurellales;f__Pasteurellaceae;g__Haemophilus	3.68411e+16	1.58492e+16	4.7122e+16	10	2.12783e+16	6330675043277746	5.96882e+16
k__Bacteria;p__Actinobacteria;c__Actinobacteria;o__Actinomycetales;f__Microbacteriaceae;Other	3.46404e+16	1.76927e+16	4808499918886356	10	1.34253e+11	0	0
k__Bacteria;p__Actinobacteria;c__Actinobacteria;o__Actinomycetales;f__Microbacteriaceae;g__Candidatus Aquiluna	3.46404e+16	1.76927e+16	4808499918886356	10	3.25214e+10	0	0
k__Bacteria;p__Actinobacteria;c__Actinobacteria;o__Actinomycetales;f__Microbacteriaceae;g__Candidatus Rhodoluna	3.46404e+16	1.76927e+16	4808499918886356	10	1.5574e+11	0	0
k__Bacteria;p__Bacteroidetes;c__Sphingobacteriia;o__Sphingobacteriales;f__Sphingobacteriaceae;g__Pedobacter	3.46404e+16	1.76927e+16	4808499918886356	10	1.94278e+11	0	0
k__Bacteria;p__Firmicutes;c__Bacilli;o__Lactobacillales;f__Aerococcaceae;g__Atopococcus	3.46404e+16	1.76927e+16	4808499918886356	10	4.38516e+11	0	0
k__Bacteria;p__Firmicutes;c__Clostridia;o__Clostridiales;f__Lachnospiraceae;g__Lactonifactor	3.46404e+16	1.76927e+16	4808499918886356	10	1.20695e+16	0	0
k__Bacteria;p__OD1;c__SM2F11;o__;f__;g__	3.46404e+16	1.76927e+16	4808499918886356	10	3.71634e+11	0	0
k__Bacteria;p__Planctomycetes;c__Planctomycetia;o__Gemmatales;f__Gemmataceae;g__	3.46404e+16	1.76927e+16	4808499918886356	10	1.67348e+10	0	0
k__Bacteria;p__Proteobacteria;c__Betaproteobacteria;o__Burkholderiales;f__Oxalobacteraceae;g__Janthinobacterium	3.46404e+16	1.76927e+16	4808499918886356	10	2.54162e+10	0	0
k__Bacteria;p__Proteobacteria;c__Betaproteobacteria;o__Procabacteriales;f__Procabacteriaceae;g__	3.46404e+16	1.76927e+16	4808499918886356	10	2.41309e+10	0	0
k__Bacteria;p__Proteobacteria;c__Deltaproteobacteria;o__Myxococcales;f__;g__	3.46404e+16	1.76927e+16	4808499918886356	10	4.57213e+11	0	0
k__Bacteria;p__Proteobacteria;c__Deltaproteobacteria;o__Spirobacillales;f__;g__	3.46404e+16	1.76927e+16	4808499918886356	10	3.23127e+11	0	0
k__Bacteria;p__Proteobacteria;c__Gammaproteobacteria;o__Alteromonadales;f__Alteromonadaceae;g__Cellvibrio	3.46404e+16	1.76927e+16	4808499918886356	10	2.12579e+11	0	0
k__Bacteria;p__Verrucomicrobia;c__Opitutae;o__Opitutales;f__Opitutaceae;g__Opitutus	3.46404e+16	1.76927e+16	4808499918886356	10	1.97106e+11	0	0
k__Bacteria;p__Spirochaetes;c__Spirochaetes;o__Spirochaetales;f__Spirochaetaceae;g__Treponema	3.41555e+16	1.81268e+16	4896456931948656	10	0	2.9555e+11	5480471240690241
k__Bacteria;p__Firmicutes;c__Clostridia;o__Clostridiales;f__Clostridiaceae;Other	3.3125e+16	1.90853e+16	5124113562268477	10	5.39333e+11	1.40997e+16	0
k__Bacteria;p__Firmicutes;c__Clostridia;o__Clostridiales;f__Veillonellaceae;g__Veillonella	3184366425178599	2.03481e+16	5430242879272624	10	1.08304e+16	213179036163974	3610555045565316
k__Bacteria;p__Firmicutes;c__Bacilli;o__Lactobacillales;Other;Other	3.08505e+16	2138399944302487	5672522007940131	10	1.5135e+16	255503390460564	6.27852e+09
k__Bacteria;p__Proteobacteria;c__Gammaproteobacteria;o__Enterobacteriales;f__Enterobacteriaceae;Other	2.78245e+16	2.48771e+16	6532362540930738	10	4934777533082883	9764565480361180	8959429348202183
k__Bacteria;p__Firmicutes;c__Erysipelotrichi;o__Erysipelotrichales;f__Erysipelotrichaceae;Other	2.69116e+16	2.60388e+16	6532362540930738	10	1.34537e+16	3.93742e+10	0
k__Bacteria;p__Actinobacteria;c__Actinobacteria;o__Actinomycetales;Other;Other	2656480117822124	2649431355344296	6532362540930738	10	0	1.62661e+11	0
k__Bacteria;p__Proteobacteria;c__Betaproteobacteria;o__Burkholderiales;f__Alcaligenaceae;g__Achromobacter	2656480117822124	2649431355344296	6532362540930738	10	0	2.28131e+10	0
k__Bacteria;p__Proteobacteria;c__Deltaproteobacteria;o__Desulfovibrionales;f__Desulfovibrionaceae;Other	2656480117822124	2649431355344296	6532362540930738	10	0	1.07463e+11	0
k__Bacteria;p__Bacteroidetes;c__Bacteroidia;o__Bacteroidales;f__Porphyromonadaceae;g__Porphyromonas	2.53802e+16	2.81109e+16	6532362540930738	10	5862497447246868	1.22492e+16	2.87231e+16
k__Bacteria;p__Proteobacteria;c__Gammaproteobacteria;o__Pseudomonadales;f__Moraxellaceae;g__Moraxella	2490103758778219	2879259703198424	6532362540930738	10	1428743603548828	3.97849e+16	4.84358e+10
k__Bacteria;p__Firmicutes;c__Clostridia;o__Clostridiales;f__Veillonellaceae;g__Acidaminococcus	2456049165452481	2.92871e+16	6532362540930738	10	9395356426234004	2254655574122618	0
k__Bacteria;p__Cyanobacteria;c__4C0d-2;o__YS2;f__;g__	2455458995766015	2.92957e+16	6532362540930738	10	3081914748250003	1.46652e+11	4.89005e+10
k__Bacteria;p__Firmicutes;c__Bacilli;o__Lactobacillales;f__Leuconostocaceae;g__Fructobacillus	2.42252e+16	2978213488626504	6532362540930738	10	1.58213e+16	4.05212e+08	0
k__Bacteria;p__Bacteroidetes;c__Bacteroidia;o__Bacteroidales;f__[Odoribacteraceae];g__Butyricimonas	235355276039726	3.08271e+16	6532362540930738	10	8935606691906006	1.16207e+16	5104539062180549
k__Bacteria;p__Proteobacteria;c__Betaproteobacteria;o__Burkholderiales;f__Oxalobacteraceae;g__Oxalobacter	235109926256542	3086492897538087	6532362540930738	10	1.3645e+16	7.59352e+10	3.70846e+16
k__Bacteria;p__Proteobacteria;c__Gammaproteobacteria;o__Enterobacteriales;f__Enterobacteriaceae;g__Morganella	234370975148967	3097917827428354	6532362540930738	10	3034380585892751	3.55505e+11	0
k__Archaea;p__[Parvarchaeota];c__[Parvarchaea];o__YLA114;f__;g__	2297496318115422	3.17033e+16	6532362540930738	10	1.23752e+11	0	0
k__Bacteria;p__Acidobacteria;c__[Chloracidobacteria];o__RB41;f__Ellin6075;g__	2297496318115422	3.17033e+16	6532362540930738	10	2.56623e+11	0	0
k__Bacteria;p__Actinobacteria;c__Actinobacteria;o__Actinomycetales;f__Actinomycetaceae;g__	2297496318115422	3.17033e+16	6532362540930738	10	7.11686e+10	0	0
k__Bacteria;p__Actinobacteria;c__Actinobacteria;o__Actinomycetales;f__Brevibacteriaceae;g__Brevibacterium	2297496318115422	3.17033e+16	6532362540930738	10	1.85425e+11	0	0
k__Bacteria;p__Actinobacteria;c__Actinobacteria;o__Bifidobacteriales;f__Bifidobacteriaceae;g__Scardovia	2297496318115422	3.17033e+16	6532362540930738	10	9.87733e+09	0	0
k__Bacteria;p__Bacteroidetes;c__Cytophagia;o__Cytophagales;f__Cytophagaceae;g__	2297496318115422	3.17033e+16	6532362540930738	10	8.14539e+09	0	0
k__Bacteria;p__Bacteroidetes;c__Flavobacteriia;o__Flavobacteriales;f__[Weeksellaceae];g__Chryseobacterium	2297496318115422	3.17033e+16	6532362540930738	10	1.30068e+11	0	0
k__Bacteria;p__Bacteroidetes;c__[Saprospirae];o__[Saprospirales];f__Chitinophagaceae;Other	2297496318115422	3.17033e+16	6532362540930738	10	8.90789e+09	0	0
k__Bacteria;p__Bacteroidetes;c__[Saprospirae];o__[Saprospirales];f__Saprospiraceae;g__	2297496318115422	3.17033e+16	6532362540930738	10	8.54731e+08	0	0
k__Bacteria;p__Chlamydiae;c__Chlamydiia;o__Chlamydiales;f__Parachlamydiaceae;g__Candidatus Protochlamydia	2297496318115422	3.17033e+16	6532362540930738	10	2.2114e+11	0	0
k__Bacteria;p__Chlamydiae;c__Chlamydiia;o__Chlamydiales;f__Rhabdochlamydiaceae;g__Candidatus Rhabdochlamydia	2297496318115422	3.17033e+16	6532362540930738	10	2.64951e+11	0	0
k__Bacteria;p__Cyanobacteria;c__Chloroplast;o__Cryptophyta;f__;g__	2297496318115422	3.17033e+16	6532362540930738	10	7.63163e+09	0	0
k__Bacteria;p__Elusimicrobia;c__Elusimicrobia;o__FAC88;f__;g__	2297496318115422	3.17033e+16	6532362540930738	10	1.91289e+11	0	0
k__Bacteria;p__Firmicutes;c__Bacilli;o__Bacillales;f__Planococcaceae;Other	2297496318115422	3.17033e+16	6532362540930738	10	1.06174e+11	0	0
k__Bacteria;p__Firmicutes;c__Bacilli;o__Bacillales;f__Planococcaceae;g__Solibacillus	2297496318115422	3.17033e+16	6532362540930738	10	1.28013e+11	0	0
k__Bacteria;p__Firmicutes;c__Clostridia;o__Clostridiales;f__Peptostreptococcaceae;g__[Clostridium]	2297496318115422	3.17033e+16	6532362540930738	10	5.06249e+10	0	0
k__Bacteria;p__Firmicutes;c__Clostridia;o__Clostridiales;f__Ruminococcaceae;g__Clostridium	2297496318115422	3.17033e+16	6532362540930738	10	3.58605e+10	0	0
k__Bacteria;p__GN02;c__GKS2-174;o__;f__;g__	2297496318115422	3.17033e+16	6532362540930738	10	2.4692e+11	0	0
k__Bacteria;p__Lentisphaerae;c__[Lentisphaeria];o__Victivallales;f__Victivallaceae;g__	2297496318115422	3.17033e+16	6532362540930738	10	6.83116e+09	0	0
k__Bacteria;p__Lentisphaerae;c__[Lentisphaeria];o__Victivallales;f__Victivallaceae;g__Victivallis	2297496318115422	3.17033e+16	6532362540930738	10	2.54733e+11	0	0
k__Bacteria;p__Proteobacteria;c__Alphaproteobacteria;o__BD7-3;f__;g__	2297496318115422	3.17033e+16	6532362540930738	10	2.08037e+10	0	0
k__Bacteria;p__Proteobacteria;c__Alphaproteobacteria;o__Caulobacterales;f__Caulobacteraceae;g__Phenylobacterium	2297496318115422	3.17033e+16	6532362540930738	10	1.43878e+11	0	0
k__Bacteria;p__Proteobacteria;c__Alphaproteobacteria;o__Rhodobacterales;f__Rhodobacteraceae;Other	2297496318115422	3.17033e+16	6532362540930738	10	6.77547e+09	0	0
k__Bacteria;p__Proteobacteria;c__Alphaproteobacteria;o__Rhodobacterales;f__Rhodobacteraceae;g__Paracoccus	2297496318115422	3.17033e+16	6532362540930738	10	2.02102e+11	0	0
k__Bacteria;p__Proteobacteria;c__Alphaproteobacteria;o__Rickettsiales;f__Rickettsiaceae;g__	2297496318115422	3.17033e+16	6532362540930738	10	1.035e+11	0	0
k__Bacteria;p__Proteobacteria;c__Betaproteobacteria;Other;Other;Other	2297496318115422	3.17033e+16	6532362540930738	10	5.04554e+09	0	0
k__Bacteria;p__Proteobacteria;c__Betaproteobacteria;o__Burkholderiales;f__Comamonadaceae;g__Limnohabitans	2297496318115422	3.17033e+16	6532362540930738	10	7.54965e+10	0	0
k__Bacteria;p__Proteobacteria;c__Betaproteobacteria;o__Burkholderiales;f__Comamonadaceae;g__Tepidimonas	2297496318115422	3.17033e+16	6532362540930738	10	1.22299e+11	0	0
k__Bacteria;p__Proteobacteria;c__Betaproteobacteria;o__Burkholderiales;f__Oxalobacteraceae;g__Polynucleobacter	2297496318115422	3.17033e+16	6532362540930738	10	1.80136e+10	0	0
k__Bacteria;p__Proteobacteria;c__Gammaproteobacteria;o__Legionellales;f__Legionellaceae;Other	2297496318115422	3.17033e+16	6532362540930738	10	2.2623e+10	0	0
k__Bacteria;p__Proteobacteria;c__Gammaproteobacteria;o__Legionellales;f__Legionellaceae;g__	2297496318115422	3.17033e+16	6532362540930738	10	1.60787e+11	0	0
k__Bacteria;p__Proteobacteria;c__Gammaproteobacteria;o__Xanthomonadales;f__Xanthomonadaceae;g__Lysobacter	2297496318115422	3.17033e+16	6532362540930738	10	2.29083e+11	0	0
k__Bacteria;p__Synergistetes;c__Synergistia;o__Synergistales;f__Synergistaceae;g__Cloacibacillus	2297496318115422	3.17033e+16	6532362540930738	10	2.92058e+11	0	0
k__Bacteria;p__Tenericutes;c__Mollicutes;o__Anaeroplasmatales;f__Anaeroplasmataceae;g__	2297496318115422	3.17033e+16	6532362540930738	10	4.4409e+10	0	0
k__Bacteria;p__Verrucomicrobia;c__[Methylacidiphilae];o__S-BQ2-57;f__;g__	2297496318115422	3.17033e+16	6532362540930738	10	2.02261e+10	0	0
k__Bacteria;p__OD1;Other;Other;Other;Other	2250886023787992	3245086743072625	6583424422340488	10	9.36244e+10	9467956370694068	1.23834e+16
k__Bacteria;p__Proteobacteria;c__Gammaproteobacteria;o__Enterobacteriales;f__Enterobacteriaceae;g__Citrobacter	2.22509e+16	3.28721e+16	6583424422340488	10	6613790376943514	5595604967480205	4716120038640879
k__Bacteria;p__Bacteroidetes;c__Bacteroidia;o__Bacteroidales;f__[Barnesiellaceae];g__	2.00885e+16	3662560769402601	6583424422340488	10	2.79144e+16	2.12452e+16	5591126904257175
k__Bacteria;p__Proteobacteria;c__Deltaproteobacteria;o__Desulfovibrionales;f__Desulfovibrionaceae;g__	1.95185e+16	3.76843e+16	6583424422340488	10	4.89214e+10	4.51869e+10	0
k__Bacteria;p__Firmicutes;c__Clostridia;o__Clostridiales;f__Lachnospiraceae;g__Lachnobacterium	182852596142237	4008119233762695	6583424422340488	10	4.14253e+16	3.94497e+16	1.29138e+16
k__Bacteria;p__Actinobacteria;c__Coriobacteriia;o__Coriobacteriales;f__Coriobacteriaceae;g__Olsenella	1.82425e+16	4.0167e+16	6583424422340488	10	1.6329e+11	1707877118636255	0
k__Bacteria;p__Firmicutes;c__Clostridia;Other;Other;Other	1.80905e+16	4.04734e+16	6583424422340488	10	2.0323e+10	4.12997e+09	6.39752e+10
k__Bacteria;p__Proteobacteria;c__Gammaproteobacteria;o__Pasteurellales;f__Pasteurellaceae;g__Aggregatibacter	1.80408e+16	4.05741e+16	6583424422340488	10	1.42111e+11	1.06067e+16	0
k__Bacteria;p__Actinobacteria;c__Actinobacteria;o__Actinomycetales;f__Micrococcaceae;g__Kocuria	1.75747e+16	4.15309e+16	6583424422340488	10	4.67648e+09	3.35903e+10	3.99262e+11
k__Bacteria;p__Proteobacteria;Other;Other;Other;Other	1.7328e+16	4204621909878028	6583424422340488	10	7.67042e+09	2.26851e+16	0
k__Bacteria;p__Firmicutes;c__Clostridia;o__Clostridiales;f__Lachnospiraceae;g__[Ruminococcus]	1.6951e+16	4284641865993195	6583424422340488	10	2421572825487665	3.40944e+16	4364267727362614
k__Bacteria;p__Lentisphaerae;c__[Lentisphaeria];o__Victivallales;f__Victivallaceae;Other	1.69438e+16	4.28618e+16	6583424422340488	10	2.69929e+11	161018521212053	3.21039e+10
k__Bacteria;p__Bacteroidetes;c__Bacteroidia;o__Bacteroidales;f__Porphyromonadaceae;g__Paludibacter	1.60151e+16	4489904110677766	6583424422340488	10	2.07298e+11	7.44842e+07	1.74107e+16
k__Bacteria;p__Firmicutes;c__Clostridia;o__Clostridiales;f__Lachnospiraceae;g__	1.52412e+16	4667036461328914	6583424422340488	10	7.64156e+16	1047076966775655	9869394906808700
k__Bacteria;p__GN02;c__BD1-5;o__;f__;g__	1.45597e+16	4.82882e+16	6583424422340488	10	1.82392e+11	1.19535e+09	0
k__Bacteria;p__Firmicutes;c__Clostridia;o__Clostridiales;f__Dehalobacteriaceae;g__	1.41295e+16	4933810724579131	6583424422340488	10	7.42851e+10	1.64958e+10	0
k__Bacteria;p__Proteobacteria;c__Gammaproteobacteria;o__Aeromonadales;f__Aeromonadaceae;g__Aeromonas	1374943343904509	5028458224096474	6583424422340488	10	6.88832e+08	2.9171e+11	1.13634e+16
k__Bacteria;p__Firmicutes;c__Bacilli;o__Lactobacillales;f__Enterococcaceae;Other	1331943228449029	5137740948991211	6583424422340488	10	4.60574e+10	1.7556e+16	0
k__Bacteria;p__Actinobacteria;c__Actinobacteria;o__Actinomycetales;f__Micrococcaceae;Other	1321428571431325	5164822867847946	6583424422340488	10	0	9.00703e+09	0
k__Bacteria;p__Bacteroidetes;c__Bacteroidia;o__Bacteroidales;f__[Paraprevotellaceae];Other	1321428571431325	5164822867847946	6583424422340488	10	0	2.63225e+11	0
k__Bacteria;p__Firmicutes;c__Bacilli;o__Lactobacillales;f__Aerococcaceae;g__Granulicatella	1321428571431325	5164822867847946	6583424422340488	10	0	1.02244e+10	0
k__Bacteria;p__Firmicutes;c__Clostridia;o__Clostridiales;f__Peptostreptococcaceae;g__Filifactor	1321428571431325	5164822867847946	6583424422340488	10	0	1.32407e+11	0
k__Bacteria;p__Firmicutes;c__Clostridia;o__Clostridiales;f__[Tissierellaceae];g__Helcococcus	1321428571431325	5164822867847946	6583424422340488	10	0	5.7635e+11	0
k__Bacteria;p__Fusobacteria;c__Fusobacteriia;o__Fusobacteriales;f__Leptotrichiaceae;g__	1321428571431325	5164822867847946	6583424422340488	10	0	2.56346e+11	0
k__Bacteria;p__Proteobacteria;c__Alphaproteobacteria;o__Caulobacterales;f__Caulobacteraceae;Other	1321428571431325	5164822867847946	6583424422340488	10	0	2.48686e+09	0
k__Bacteria;p__Proteobacteria;c__Alphaproteobacteria;o__Caulobacterales;f__Caulobacteraceae;g__Brevundimonas	1321428571431325	5164822867847946	6583424422340488	10	0	2.9348e+10	0
k__Bacteria;p__Proteobacteria;c__Alphaproteobacteria;o__Rhizobiales;f__Hyphomicrobiaceae;g__Hyphomicrobium	1321428571431325	5164822867847946	6583424422340488	10	0	3.00579e+11	0
k__Bacteria;p__Proteobacteria;c__Alphaproteobacteria;o__Rhodospirillales;f__Acetobacteraceae;g__Roseomonas	1321428571431325	5164822867847946	6583424422340488	10	0	5.2235e+09	0
k__Bacteria;p__Proteobacteria;c__Alphaproteobacteria;o__Sphingomonadales;f__Sphingomonadaceae;g__Kaistobacter	1321428571431325	5164822867847946	6583424422340488	10	0	2.18927e+10	0
k__Bacteria;p__Proteobacteria;c__Betaproteobacteria;o__Burkholderiales;f__Burkholderiaceae;Other	1321428571431325	5164822867847946	6583424422340488	10	0	2.13681e+10	0
k__Bacteria;p__Proteobacteria;c__Betaproteobacteria;o__Burkholderiales;f__Burkholderiaceae;g__	1321428571431325	5164822867847946	6583424422340488	10	0	6.31097e+09	0
k__Bacteria;p__Proteobacteria;c__Betaproteobacteria;o__Burkholderiales;f__Burkholderiaceae;g__Burkholderia	1321428571431325	5164822867847946	6583424422340488	10	0	3.32636e+10	0
k__Bacteria;p__Proteobacteria;c__Gammaproteobacteria;o__Enterobacteriales;f__Enterobacteriaceae;g__	1321428571431325	5164822867847946	6583424422340488	10	0	1.88584e+11	0
k__Bacteria;p__Proteobacteria;c__Gammaproteobacteria;o__Pasteurellales;f__Pasteurellaceae;g__	1321428571431325	5164822867847946	6583424422340488	10	0	3.21235e+11	0
k__Bacteria;p__Tenericutes;c__Mollicutes;Other;Other;Other	1321428571431325	5164822867847946	6583424422340488	10	0	2.06144e+11	0
k__Bacteria;p__Tenericutes;c__Mollicutes;o__Mycoplasmatales;f__Mycoplasmataceae;g__Mycoplasma	1321428571431325	5164822867847946	6583424422340488	10	0	1.39319e+11	0
k__Bacteria;p__Proteobacteria;c__Deltaproteobacteria;o__Desulfovibrionales;f__Desulfovibrionaceae;g__Desulfovibrio	1.30911e+16	5196730161404678	6583424422340488	10	82296438144329	4.50112e+16	3.80968e+16
k__Bacteria;p__Firmicutes;c__Clostridia;o__Clostridiales;f__Ruminococcaceae;g__Gemmiger	1.30013e+16	5220129687233397	6583424422340488	10	4103809327883262	5.53638e+16	3977990353368669
k__Bacteria;p__Firmicutes;c__Bacilli;o__Lactobacillales;f__;g__	1.29488e+16	5233842965155873	6583424422340488	10	2.60948e+10	2.02498e+10	0
k__Bacteria;p__Firmicutes;c__Bacilli;o__Bacillales;Other;Other	1.28118e+16	52698222209117	6583424422340488	10	1.9828e+11	5.73686e+11	0
k__Bacteria;p__Proteobacteria;c__Gammaproteobacteria;o__Enterobacteriales;f__Enterobacteriaceae;g__Serratia	1.25006e+16	5352458584508695	6583424422340488	10	4.03981e+10	7.71443e+10	5.83061e+10
k__Bacteria;p__Firmicutes;c__Bacilli;o__Lactobacillales;f__Leuconostocaceae;g__Leuconostoc	1.17943e+16	5544854194008884	6583424422340488	10	2605656580227288	1.01479e+16	3479683713830088
k__Bacteria;p__Bacteroidetes;c__Bacteroidia;o__Bacteroidales;f__[Barnesiellaceae];Other	1169883488425805	557138317398004	6583424422340488	10	2.12579e+16	1.19818e+16	7664296198283148
k__Archaea;p__Euryarchaeota;c__Methanobacteria;o__Methanobacteriales;f__Methanobacteriaceae;g__Methanobacterium	1.14286e+16	5647181220066333	6583424422340488	10	3.5036e+10	0	0
k__Bacteria;p__Acidobacteria;c__Acidobacteria-6;o__CCU21;f__;g__	1.14286e+16	5647181220066333	6583424422340488	10	1.1009e+11	0	0
k__Bacteria;p__Acidobacteria;c__Acidobacteria-6;o__iii1-15;f__;g__	1.14286e+16	5647181220066333	6583424422340488	10	3.09292e+10	0	0
k__Bacteria;p__Acidobacteria;c__Solibacteres;o__Solibacterales;f__[Bryobacteraceae];g__Bryobacter	1.14286e+16	5647181220066333	6583424422340488	10	7.6143e+09	0	0
k__Bacteria;p__Actinobacteria;c__Acidimicrobiia;o__Acidimicrobiales;f__C111;g__	1.14286e+16	5647181220066333	6583424422340488	10	5.01913e+09	0	0
k__Bacteria;p__Actinobacteria;c__Acidimicrobiia;o__Acidimicrobiales;f__EB1017;g__	1.14286e+16	5647181220066333	6583424422340488	10	4.88095e+10	0	0
k__Bacteria;p__Actinobacteria;c__Acidimicrobiia;o__Acidimicrobiales;f__Microthrixaceae;g__	1.14286e+16	5647181220066333	6583424422340488	10	4.90597e+09	0	0
k__Bacteria;p__Actinobacteria;c__Actinobacteria;o__;f__;g__	1.14286e+16	5647181220066333	6583424422340488	10	4.88095e+10	0	0
k__Bacteria;p__Actinobacteria;c__Actinobacteria;o__Actinomycetales;f__;g__	1.14286e+16	5647181220066333	6583424422340488	10	1.18866e+11	0	0
k__Bacteria;p__Actinobacteria;c__Actinobacteria;o__Actinomycetales;f__Actinomycetaceae;g__Actinobaculum	1.14286e+16	5647181220066333	6583424422340488	10	2.82235e+11	0	0
k__Bacteria;p__Actinobacteria;c__Actinobacteria;o__Actinomycetales;f__Actinomycetaceae;g__Mobiluncus	1.14286e+16	5647181220066333	6583424422340488	10	1.31165e+11	0	0
k__Bacteria;p__Actinobacteria;c__Actinobacteria;o__Actinomycetales;f__Dermacoccaceae;g__Dermacoccus	1.14286e+16	5647181220066333	6583424422340488	10	1.31245e+11	0	0
k__Bacteria;p__Actinobacteria;c__Actinobacteria;o__Actinomycetales;f__Geodermatophilaceae;g__Blastococcus	1.14286e+16	5647181220066333	6583424422340488	10	2.67199e+09	0	0
k__Bacteria;p__Actinobacteria;c__Actinobacteria;o__Actinomycetales;f__Intrasporangiaceae;Other	1.14286e+16	5647181220066333	6583424422340488	10	2.68576e+09	0	0
k__Bacteria;p__Actinobacteria;c__Actinobacteria;o__Actinomycetales;f__Microbacteriaceae;g__Clavibacter	1.14286e+16	5647181220066333	6583424422340488	10	2.62579e+09	0	0
k__Bacteria;p__Actinobacteria;c__Actinobacteria;o__Actinomycetales;f__Microbacteriaceae;g__Leucobacter	1.14286e+16	5647181220066333	6583424422340488	10	3.16162e+08	0	0
k__Bacteria;p__Actinobacteria;c__Actinobacteria;o__Actinomycetales;f__Microbacteriaceae;g__Limnoluna	1.14286e+16	5647181220066333	6583424422340488	10	1.77827e+10	0	0
k__Bacteria;p__Actinobacteria;c__Actinobacteria;o__Actinomycetales;f__Micrococcaceae;g__Arthrobacter	1.14286e+16	5647181220066333	6583424422340488	10	5.61184e+09	0	0
k__Bacteria;p__Actinobacteria;c__Actinobacteria;o__Actinomycetales;f__Nocardiaceae;g__Rhodococcus	1.14286e+16	5647181220066333	6583424422340488	10	7.6143e+09	0	0
k__Bacteria;p__Actinobacteria;c__Actinobacteria;o__Actinomycetales;f__Nocardioidaceae;g__Nocardioides	1.14286e+16	5647181220066333	6583424422340488	10	1.04836e+11	0	0
k__Bacteria;p__Actinobacteria;c__Actinobacteria;o__Actinomycetales;f__Propionibacteriaceae;g__	1.14286e+16	5647181220066333	6583424422340488	10	7.53531e+09	0	0
k__Bacteria;p__Actinobacteria;c__Actinobacteria;o__Actinomycetales;f__Streptomycetaceae;Other	1.14286e+16	5647181220066333	6583424422340488	10	5.72821e+10	0	0
k__Bacteria;p__Actinobacteria;c__Actinobacteria;o__Bifidobacteriales;f__Bifidobacteriaceae;g__Alloscardovia	1.14286e+16	5647181220066333	6583424422340488	10	6.49088e+09	0	0
k__Bacteria;p__Actinobacteria;c__Coriobacteriia;o__Coriobacteriales;f__Coriobacteriaceae;g__Enterococcus	1.14286e+16	5647181220066333	6583424422340488	10	6.46134e+09	0	0
k__Bacteria;p__Actinobacteria;c__MB-A2-108;o__0319-7L14;f__;g__	1.14286e+16	5647181220066333	6583424422340488	10	6.16892e+09	0	0
k__Bacteria;p__Actinobacteria;c__Thermoleophilia;o__Gaiellales;f__;g__	1.14286e+16	5647181220066333	6583424422340488	10	4.97951e+09	0	0
k__Bacteria;p__Actinobacteria;c__Thermoleophilia;o__Gaiellales;f__Gaiellaceae;g__	1.14286e+16	5647181220066333	6583424422340488	10	2.84215e+10	0	0
k__Bacteria;p__Actinobacteria;c__Thermoleophilia;o__Solirubrobacterales;f__;g__	1.14286e+16	5647181220066333	6583424422340488	10	4.88095e+10	0	0
k__Bacteria;p__Bacteroidetes;c__Bacteroidia;o__Bacteroidales;f__Bacteroidaceae;g__BF311	1.14286e+16	5647181220066333	6583424422340488	10	7.31762e+09	0	0
k__Bacteria;p__Bacteroidetes;c__Cytophagia;o__Cytophagales;Other;Other	1.14286e+16	5647181220066333	6583424422340488	10	2.64448e+10	0	0
k__Bacteria;p__Bacteroidetes;c__Cytophagia;o__Cytophagales;f__;g__	1.14286e+16	5647181220066333	6583424422340488	10	1.73015e+09	0	0
k__Bacteria;p__Bacteroidetes;c__Cytophagia;o__Cytophagales;f__Cytophagaceae;g__Dyadobacter	1.14286e+16	5647181220066333	6583424422340488	10	1.30364e+11	0	0
k__Bacteria;p__Bacteroidetes;c__Flavobacteriia;o__Flavobacteriales;f__[Weeksellaceae];g__Elizabethkingia	1.14286e+16	5647181220066333	6583424422340488	10	7.0574e+09	0	0
k__Bacteria;p__Bacteroidetes;c__Flavobacteriia;o__Flavobacteriales;f__[Weeksellaceae];g__Wautersiella	1.14286e+16	5647181220066333	6583424422340488	10	1.87449e+10	0	0
k__Bacteria;p__Bacteroidetes;c__[Saprospirae];o__[Saprospirales];f__Chitinophagaceae;g__Flavihumibacter	1.14286e+16	5647181220066333	6583424422340488	10	8.91584e+08	0	0
k__Bacteria;p__Chlamydiae;c__Chlamydiia;o__Chlamydiales;f__Parachlamydiaceae;Other	1.14286e+16	5647181220066333	6583424422340488	10	5.79702e+09	0	0
k__Bacteria;p__Chlorobi;c__OPB56;o__;f__;g__	1.14286e+16	5647181220066333	6583424422340488	10	7.0574e+09	0	0
k__Bacteria;p__Chloroflexi;c__Anaerolineae;o__Caldilineales;f__Caldilineaceae;g__	1.14286e+16	5647181220066333	6583424422340488	10	3.16162e+08	0	0
k__Bacteria;p__Cyanobacteria;c__Chloroplast;o__Chlorophyta;f__Chlamydomonadaceae;g__	1.14286e+16	5647181220066333	6583424422340488	10	8.13362e+09	0	0
k__Bacteria;p__Elusimicrobia;c__Elusimicrobia;o__Elusimicrobiales;f__;g__	1.14286e+16	5647181220066333	6583424422340488	10	2.5865e+10	0	0
k__Bacteria;p__Elusimicrobia;c__Elusimicrobia;o__IIb;f__;g__	1.14286e+16	5647181220066333	6583424422340488	10	1.18699e+11	0	0
k__Bacteria;p__Fibrobacteres;c__Fibrobacteria;o__258ds10;f__;g__	1.14286e+16	5647181220066333	6583424422340488	10	1.54203e+11	0	0
k__Bacteria;p__Firmicutes;c__Bacilli;o__Bacillales;f__Bacillaceae;Other	1.14286e+16	5647181220066333	6583424422340488	10	1.58652e+11	0	0
k__Bacteria;p__Firmicutes;c__Bacilli;o__Bacillales;f__Listeriaceae;g__Brochothrix	1.14286e+16	5647181220066333	6583424422340488	10	1.00459e+11	0	0
k__Bacteria;p__Firmicutes;c__Bacilli;o__Bacillales;f__Paenibacillaceae;g__Aneurinibacillus	1.14286e+16	5647181220066333	6583424422340488	10	1.62803e+11	0	0
k__Bacteria;p__Firmicutes;c__Bacilli;o__Bacillales;f__Planococcaceae;g__Lysinibacillus	1.14286e+16	5647181220066333	6583424422340488	10	7.67869e+08	0	0
k__Bacteria;p__Firmicutes;c__Bacilli;o__Bacillales;f__Planococcaceae;g__Sporosarcina	1.14286e+16	5647181220066333	6583424422340488	10	8.16174e+08	0	0
k__Bacteria;p__Firmicutes;c__Bacilli;o__Gemellales;f__Gemellaceae;g__Gemella	1.14286e+16	5647181220066333	6583424422340488	10	3.40786e+09	0	0
k__Bacteria;p__Firmicutes;c__Clostridia;o__Clostridiales;f__Caldicoprobacteraceae;g__Caldicoprobacter	1.14286e+16	5647181220066333	6583424422340488	10	8.69764e+10	0	0
k__Bacteria;p__Firmicutes;c__Clostridia;o__Clostridiales;f__Clostridiaceae;g__Sarcina	1.14286e+16	5647181220066333	6583424422340488	10	1.64257e+10	0	0
k__Bacteria;p__Firmicutes;c__Clostridia;o__Clostridiales;f__Lachnospiraceae;g__Johnsonella	1.14286e+16	5647181220066333	6583424422340488	10	1.26993e+11	0	0
k__Bacteria;p__Firmicutes;c__Clostridia;o__Clostridiales;f__Peptococcaceae;g__Peptococcus	1.14286e+16	5647181220066333	6583424422340488	10	1.61448e+16	0	0
k__Bacteria;p__Firmicutes;c__Clostridia;o__Clostridiales;f__[Mogibacteriaceae];g__Mogibacterium	1.14286e+16	5647181220066333	6583424422340488	10	6.90965e+09	0	0
k__Bacteria;p__Firmicutes;c__Clostridia;o__Clostridiales;f__[Tissierellaceae];g__Gallicola	1.14286e+16	5647181220066333	6583424422340488	10	9.27084e+09	0	0
k__Bacteria;p__Fusobacteria;c__Fusobacteriia;o__Fusobacteriales;f__Fusobacteriaceae;Other	1.14286e+16	5647181220066333	6583424422340488	10	1.79713e+16	0	0
k__Bacteria;p__Fusobacteria;c__Fusobacteriia;o__Fusobacteriales;f__Fusobacteriaceae;g__	1.14286e+16	5647181220066333	6583424422340488	10	1326916633008279	0	0
k__Bacteria;p__Fusobacteria;c__Fusobacteriia;o__Fusobacteriales;f__Fusobacteriaceae;g__u114	1.14286e+16	5647181220066333	6583424422340488	10	5.32269e+09	0	0
k__Bacteria;p__GN02;Other;Other;Other;Other	1.14286e+16	5647181220066333	6583424422340488	10	2.20519e+11	0	0
k__Bacteria;p__Gemmatimonadetes;c__Gemmatimonadetes;o__Gemmatimonadales;f__A1-B1;g__	1.14286e+16	5647181220066333	6583424422340488	10	8.00891e+09	0	0
k__Bacteria;p__OD1;c__Mb-NB09;o__;f__;g__	1.14286e+16	5647181220066333	6583424422340488	10	1.03367e+11	0	0
k__Bacteria;p__OP11;c__WCHB1-64;o__d153;f__;g__	1.14286e+16	5647181220066333	6583424422340488	10	9.63475e+09	0	0
k__Bacteria;p__Planctomycetes;c__C6;o__MVS-107;f__;g__	1.14286e+16	5647181220066333	6583424422340488	10	6.32887e+09	0	0
k__Bacteria;p__Planctomycetes;c__Planctomycetia;o__Gemmatales;f__Isosphaeraceae;g__	1.14286e+16	5647181220066333	6583424422340488	10	3.85463e+09	0	0
k__Bacteria;p__Planctomycetes;c__Planctomycetia;o__Pirellulales;f__Pirellulaceae;g__Pirellula	1.14286e+16	5647181220066333	6583424422340488	10	4.38881e+09	0	0
k__Bacteria;p__Proteobacteria;c__Alphaproteobacteria;o__Caulobacterales;f__Caulobacteraceae;g__Caulobacter	1.14286e+16	5647181220066333	6583424422340488	10	8.33812e+09	0	0
k__Bacteria;p__Proteobacteria;c__Alphaproteobacteria;o__Rhizobiales;Other;Other	1.14286e+16	5647181220066333	6583424422340488	10	1.84209e+11	0	0
k__Bacteria;p__Proteobacteria;c__Alphaproteobacteria;o__Rhizobiales;f__Hyphomicrobiaceae;g__Rhodoplanes	1.14286e+16	5647181220066333	6583424422340488	10	7.5302e+09	0	0
k__Bacteria;p__Proteobacteria;c__Alphaproteobacteria;o__Rhizobiales;f__Methylobacteriaceae;Other	1.14286e+16	5647181220066333	6583424422340488	10	2.0323e+10	0	0
k__Bacteria;p__Proteobacteria;c__Alphaproteobacteria;o__Rhizobiales;f__Methylocystaceae;g__Pleomorphomonas	1.14286e+16	5647181220066333	6583424422340488	10	4.97951e+09	0	0
k__Bacteria;p__Proteobacteria;c__Alphaproteobacteria;o__Rhizobiales;f__Rhizobiaceae;Other	1.14286e+16	5647181220066333	6583424422340488	10	8.00473e+09	0	0
k__Bacteria;p__Proteobacteria;c__Alphaproteobacteria;o__Rhizobiales;f__Rhizobiaceae;g__Agrobacterium	1.14286e+16	5647181220066333	6583424422340488	10	5.7608e+09	0	0
k__Bacteria;p__Proteobacteria;c__Alphaproteobacteria;o__Rhodobacterales;f__Hyphomonadaceae;g__	1.14286e+16	5647181220066333	6583424422340488	10	9.27401e+09	0	0
k__Bacteria;p__Proteobacteria;c__Alphaproteobacteria;o__Rhodobacterales;f__Rhodobacteraceae;g__Amaricoccus	1.14286e+16	5647181220066333	6583424422340488	10	1.17204e+11	0	0
k__Bacteria;p__Proteobacteria;c__Alphaproteobacteria;o__Rhodobacterales;f__Rhodobacteraceae;g__Rubellimicrobium	1.14286e+16	5647181220066333	6583424422340488	10	1.04962e+11	0	0
k__Bacteria;p__Proteobacteria;c__Alphaproteobacteria;o__Rhodospirillales;f__Rhodospirillaceae;g__Reyranella	1.14286e+16	5647181220066333	6583424422340488	10	8.13362e+09	0	0
k__Bacteria;p__Proteobacteria;c__Alphaproteobacteria;o__Rickettsiales;Other;Other	1.14286e+16	5647181220066333	6583424422340488	10	5.66432e+09	0	0
k__Bacteria;p__Proteobacteria;c__Alphaproteobacteria;o__Rickettsiales;f__;g__	1.14286e+16	5647181220066333	6583424422340488	10	6.45705e+09	0	0
k__Bacteria;p__Proteobacteria;c__Alphaproteobacteria;o__Rickettsiales;f__mitochondria;g__	1.14286e+16	5647181220066333	6583424422340488	10	6.68526e+09	0	0
k__Bacteria;p__Proteobacteria;c__Alphaproteobacteria;o__Rickettsiales;f__mitochondria;g__Cucurbita	1.14286e+16	5647181220066333	6583424422340488	10	1.48941e+11	0	0
k__Bacteria;p__Proteobacteria;c__Alphaproteobacteria;o__Rickettsiales;f__mitochondria;g__Nageia	1.14286e+16	5647181220066333	6583424422340488	10	3.53538e+09	0	0
k__Bacteria;p__Proteobacteria;c__Alphaproteobacteria;o__Sphingomonadales;f__Sphingomonadaceae;Other	1.14286e+16	5647181220066333	6583424422340488	10	1.1771e+11	0	0
k__Bacteria;p__Proteobacteria;c__Alphaproteobacteria;o__Sphingomonadales;f__Sphingomonadaceae;g__Novosphingobium	1.14286e+16	5647181220066333	6583424422340488	10	5.20018e+09	0	0
k__Bacteria;p__Proteobacteria;c__Alphaproteobacteria;o__Sphingomonadales;f__Sphingomonadaceae;g__Sphingobium	1.14286e+16	5647181220066333	6583424422340488	10	1.33984e+11	0	0
k__Bacteria;p__Proteobacteria;c__Alphaproteobacteria;o__Sphingomonadales;f__Sphingomonadaceae;g__Sphingopyxis	1.14286e+16	5647181220066333	6583424422340488	10	6.54391e+09	0	0
k__Bacteria;p__Proteobacteria;c__Betaproteobacteria;o__ASSO-13;f__;g__	1.14286e+16	5647181220066333	6583424422340488	10	9.98077e+09	0	0
k__Bacteria;p__Proteobacteria;c__Betaproteobacteria;o__Burkholderiales;f__Comamonadaceae;g__Leptothrix	1.14286e+16	5647181220066333	6583424422340488	10	9.82583e+09	0	0
k__Bacteria;p__Proteobacteria;c__Betaproteobacteria;o__Burkholderiales;f__Comamonadaceae;g__Pelomonas	1.14286e+16	5647181220066333	6583424422340488	10	9.63475e+09	0	0
k__Bacteria;p__Proteobacteria;c__Betaproteobacteria;o__Burkholderiales;f__Comamonadaceae;g__Rhodoferax	1.14286e+16	5647181220066333	6583424422340488	10	7.21834e+08	0	0
k__Bacteria;p__Proteobacteria;c__Betaproteobacteria;o__Burkholderiales;f__Comamonadaceae;g__Rubrivivax	1.14286e+16	5647181220066333	6583424422340488	10	6.37716e+08	0	0
k__Bacteria;p__Proteobacteria;c__Betaproteobacteria;o__Burkholderiales;f__Comamonadaceae;g__Schlegelella	1.14286e+16	5647181220066333	6583424422340488	10	5.19368e+09	0	0
k__Bacteria;p__Proteobacteria;c__Betaproteobacteria;o__Burkholderiales;f__Comamonadaceae;g__Sphaerotilus	1.14286e+16	5647181220066333	6583424422340488	10	4.79163e+09	0	0
k__Bacteria;p__Proteobacteria;c__Betaproteobacteria;o__Burkholderiales;f__Comamonadaceae;g__Variovorax	1.14286e+16	5647181220066333	6583424422340488	10	4.6321e+09	0	0
k__Bacteria;p__Proteobacteria;c__Betaproteobacteria;o__Methylophilales;f__Methylophilaceae;g__	1.14286e+16	5647181220066333	6583424422340488	10	1.35963e+11	0	0
k__Bacteria;p__Proteobacteria;c__Betaproteobacteria;o__Neisseriales;f__Neisseriaceae;g__Kingella	1.14286e+16	5647181220066333	6583424422340488	10	1.13159e+11	0	0
k__Bacteria;p__Proteobacteria;c__Deltaproteobacteria;Other;Other;Other	1.14286e+16	5647181220066333	6583424422340488	10	5.66432e+09	0	0
k__Bacteria;p__Proteobacteria;c__Deltaproteobacteria;o__;f__;g__	1.14286e+16	5647181220066333	6583424422340488	10	3.78612e+08	0	0
k__Bacteria;p__Proteobacteria;c__Deltaproteobacteria;o__Bdellovibrionales;f__Bacteriovoracaceae;g__	1.14286e+16	5647181220066333	6583424422340488	10	1.04836e+11	0	0
k__Bacteria;p__Proteobacteria;c__Epsilonproteobacteria;o__Campylobacterales;f__Campylobacteraceae;g__Arcobacter	1.14286e+16	5647181220066333	6583424422340488	10	1.0461e+11	0	0
k__Bacteria;p__Proteobacteria;c__Gammaproteobacteria;o__Alteromonadales;f__[Chromatiaceae];Other	1.14286e+16	5647181220066333	6583424422340488	10	1.98439e+09	0	0
k__Bacteria;p__Proteobacteria;c__Gammaproteobacteria;o__Cardiobacteriales;f__Cardiobacteriaceae;g__Cardiobacterium	1.14286e+16	5647181220066333	6583424422340488	10	7.443e+09	0	0
k__Bacteria;p__Proteobacteria;c__Gammaproteobacteria;o__Legionellales;Other;Other	1.14286e+16	5647181220066333	6583424422340488	10	1.52968e+11	0	0
k__Bacteria;p__Proteobacteria;c__Gammaproteobacteria;o__Legionellales;f__;g__	1.14286e+16	5647181220066333	6583424422340488	10	7.38703e+10	0	0
k__Bacteria;p__Proteobacteria;c__Gammaproteobacteria;o__Legionellales;f__Coxiellaceae;g__Rickettsiella	1.14286e+16	5647181220066333	6583424422340488	10	2.45318e+10	0	0
k__Bacteria;p__Proteobacteria;c__Gammaproteobacteria;o__Oceanospirillales;f__Halomonadaceae;Other	1.14286e+16	5647181220066333	6583424422340488	10	6.32572e+09	0	0
k__Bacteria;p__Proteobacteria;c__Gammaproteobacteria;o__Oceanospirillales;f__Halomonadaceae;g__Halomonas	1.14286e+16	5647181220066333	6583424422340488	10	2.41421e+11	0	0
k__Bacteria;p__Proteobacteria;c__Gammaproteobacteria;o__Pseudomonadales;f__Pseudomonadaceae;g__	1.14286e+16	5647181220066333	6583424422340488	10	7.77709e+09	0	0
k__Bacteria;p__Proteobacteria;c__Gammaproteobacteria;o__Xanthomonadales;f__Xanthomonadaceae;g__	1.14286e+16	5647181220066333	6583424422340488	10	6.32199e+09	0	0
k__Bacteria;p__Proteobacteria;c__Gammaproteobacteria;o__Xanthomonadales;f__Xanthomonadaceae;g__Thermomonas	1.14286e+16	5647181220066333	6583424422340488	10	2.21931e+11	0	0
k__Bacteria;p__Spirochaetes;c__Spirochaetes;o__Spirochaetales;f__Spirochaetaceae;g__Spirochaeta	1.14286e+16	5647181220066333	6583424422340488	10	8.09747e+09	0	0
k__Bacteria;p__Spirochaetes;c__[Leptospirae];o__[Leptospirales];f__Leptospiraceae;g__Turneriella	1.14286e+16	5647181220066333	6583424422340488	10	7.45047e+09	0	0
k__Bacteria;p__TM6;c__SBRH58;o__;f__;g__	1.14286e+16	5647181220066333	6583424422340488	10	5.20018e+09	0	0
k__Bacteria;p__TM6;c__SJA-4;o__S1198;f__;g__	1.14286e+16	5647181220066333	6583424422340488	10	3.05742e+10	0	0
k__Bacteria;p__TM7;Other;Other;Other;Other	1.14286e+16	5647181220066333	6583424422340488	10	6.88442e+09	0	0
k__Bacteria;p__TM7;c__SC3;o__;f__;g__	1.14286e+16	5647181220066333	6583424422340488	10	1.67594e+11	0	0
k__Bacteria;p__TM7;c__TM7-3;o__I025;f__;g__	1.14286e+16	5647181220066333	6583424422340488	10	1.58059e+09	0	0
k__Bacteria;p__TM7;c__TM7-3;o__I025;f__Rs-045;g__	1.14286e+16	5647181220066333	6583424422340488	10	1.31245e+11	0	0
k__Bacteria;p__Verrucomicrobia;Other;Other;Other;Other	1.14286e+16	5647181220066333	6583424422340488	10	3.51265e+10	0	0
k__Bacteria;p__Verrucomicrobia;c__Opitutae;o__[Cerasicoccales];f__[Cerasicoccaceae];g__	1.14286e+16	5647181220066333	6583424422340488	10	1.36624e+16	0	0
k__Bacteria;p__Verrucomicrobia;c__Verrucomicrobiae;o__Verrucomicrobiales;f__Verrucomicrobiaceae;g__Verrucomicrobium	1.14286e+16	5647181220066333	6583424422340488	10	8.49549e+09	0	0
k__Bacteria;p__Verrucomicrobia;c__[Pedosphaerae];o__[Pedosphaerales];f__Ellin515;g__	1.14286e+16	5647181220066333	6583424422340488	10	1.35877e+11	0	0
k__Bacteria;p__Verrucomicrobia;c__[Spartobacteria];o__[Chthoniobacterales];f__[Chthoniobacteraceae];g__	1.14286e+16	5647181220066333	6583424422340488	10	3.30522e+09	0	0
k__Bacteria;p__[Thermi];c__Deinococci;o__Deinococcales;f__Deinococcaceae;g__Deinococcus	1.14286e+16	5647181220066333	6583424422340488	10	4.89329e+08	0	0
k__Bacteria;p__Firmicutes;c__Bacilli;o__Lactobacillales;f__Leuconostocaceae;g__Weissella	1.12148e+16	5707865364449607	66276808912735	10	2.00744e+10	7.14429e+10	3.0054e+11
k__Bacteria;p__Firmicutes;c__Bacilli;o__Gemellales;f__Gemellaceae;g__	1.11896e+16	5715065689540579	66276808912735	10	6744968112058172	5853888580653584	5450332522293396
k__Bacteria;p__Firmicutes;c__Clostridia;o__Clostridiales;f__Lachnospiraceae;g__Moryella	9812585753112162	6122409972325464	7081534249974362	10	3.43195e+11	2.09313e+16	4.9518e+11
k__Bacteria;p__SR1;c__;o__;f__;g__	9228951671937338	630370470764572	7253803528733683	10	3.64816e+10	2149787731838593	3423714201180446
k__Bacteria;p__Firmicutes;c__Bacilli;o__Bacillales;f__Bacillaceae;g__Bacillus	9227711455985868	63040956175225	7253803528733683	10	4.12608e+10	1.54073e+16	0
k__Bacteria;p__Bacteroidetes;c__Bacteroidia;o__Bacteroidales;f__[Barnesiellaceae];g__Barnesiella	8997227790717163	6377165396814329	7318871167846497	10	8323344021063253	3140663623855841	2.31676e+16
k__Bacteria;p__Proteobacteria;c__Deltaproteobacteria;o__Desulfovibrionales;f__Desulfovibrionaceae;g__Bilophila	8617458082400459	6499415104138011	7439898943496482	10	6772870318719689	2814401920136939	1.64082e+16
k__Bacteria;p__Firmicutes;c__Clostridia;o__Clostridiales;f__Ruminococcaceae;Other	8378416366179655	657756275460059	7509949227546551	10	2.44853e+16	2470431889171057	1934527306495895
k__Bacteria;p__Tenericutes;c__Mollicutes;o__RF39;f__;g__	751844230030847	6866558111369634	7819756409606035	10	6686889815244813	1.46949e+16	6251421071914717
k__Bacteria;p__Firmicutes;c__Clostridia;o__Clostridiales;f__Ruminococcaceae;g__Oscillospira	7397541671562862	6908192384479057	7846998016215955	10	2.30756e+16	3.73699e+16	2181899856750849
k__Bacteria;p__Synergistetes;c__Synergistia;o__Synergistales;f__Dethiosulfovibrionaceae;g__Pyramidobacter	7291658635493119	6944862386279271	7868475798265262	10	6.40911e+10	2.45591e+10	0
k__Bacteria;p__Actinobacteria;c__Actinobacteria;o__Actinomycetales;f__Actinomycetaceae;g__Varibaculum	7217831191063513	697054583279045	7877428071240228	10	1.62252e+11	1.52206e+11	0
k__Bacteria;p__Verrucomicrobia;c__Verrucomicrobiae;o__Verrucomicrobiales;f__Verrucomicrobiaceae;Other	7145921342577558	6995653487668523	7882057515629828	10	1.55561e+10	5.15172e+10	0
k__Bacteria;p__Proteobacteria;c__Gammaproteobacteria;Other;Other;Other	710429955818632	7010227226090637	7882057515629828	10	6.01638e+10	6.7969e+09	0
k__Bacteria;p__Actinobacteria;c__Actinobacteria;o__Actinomycetales;f__Micrococcaceae;g__Micrococcus	65120750833689	7220912564015058	7966998935057482	10	2.20703e+11	3.65932e+09	0
k__Bacteria;p__Actinobacteria;c__Actinobacteria;o__Bifidobacteriales;f__Bifidobacteriaceae;g__	6374793970734378	7270647807029821	7966998935057482	10	1.43127e+11	9.39105e+09	0
k__Bacteria;p__Firmicutes;c__Clostridia;o__Clostridiales;f__Veillonellaceae;g__Megamonas	6374793970734378	7270647807029821	7966998935057482	10	3.34122e+10	1.53424e+11	0
k__Bacteria;p__Proteobacteria;c__Alphaproteobacteria;o__Rhizobiales;f__Methylobacteriaceae;g__Methylobacterium	6374793970734378	7270647807029821	7966998935057482	10	1.3772e+11	1.1233e+11	0
k__Bacteria;p__Proteobacteria;c__Gammaproteobacteria;o__Enterobacteriales;f__Enterobacteriaceae;g__Trabulsiella	6374793970734378	7270647807029821	7966998935057482	10	8.19725e+09	3.05202e+10	0
k__Bacteria;p__TM7;c__TM7-3;o__CW040;f__F16;g__	6374793970734378	7270647807029821	7966998935057482	10	9.89353e+09	3.40328e+10	0
k__Bacteria;p__Actinobacteria;c__Actinobacteria;o__Bifidobacteriales;f__Bifidobacteriaceae;Other	6373456683179812	7271133970624453	7966998935057482	10	5.88574e+11	5.16912e+09	1.83762e+16
k__Bacteria;p__Firmicutes;c__Clostridia;o__Clostridiales;f__Veillonellaceae;g__Dialister	6370885226106274	7272068901170579	7966998935057482	10	2.88753e+16	4596348293443263	2896101286770831
k__Bacteria;p__Bacteroidetes;c__Bacteroidia;o__Bacteroidales;f__Rikenellaceae;g__	631578784163116	7292130120309487	7966998935057482	10	6122496904832809	4283361815664273	7514407000389705
k__Bacteria;p__Actinobacteria;c__Actinobacteria;o__Actinomycetales;f__Actinomycetaceae;g__Arcanobacterium	6240676017351329	7319567870357552	7966998935057482	10	2.91859e+11	1531067618759215	0
k__Bacteria;p__Proteobacteria;c__Gammaproteobacteria;o__Aeromonadales;f__Aeromonadaceae;Other	6240676017351329	7319567870357552	7966998935057482	10	1.05597e+11	9.69046e+08	0
k__Bacteria;p__Proteobacteria;c__Gammaproteobacteria;o__Pseudomonadales;f__Moraxellaceae;g__Psychrobacter	6240676017351329	7319567870357552	7966998935057482	10	1.06821e+11	2.18723e+10	0
k__Bacteria;p__Tenericutes;c__RF3;o__ML615J-28;f__;g__	6240676017351329	7319567870357552	7966998935057482	10	1.09621e+11	1.58805e+10	0
k__Bacteria;p__Firmicutes;c__Bacilli;o__Lactobacillales;f__Aerococcaceae;g__Alloiococcus	6186598252605016	7339385944679288	796899013111011	10	1.21995e+16	2.16333e+16	6904116639289463
k__Bacteria;p__Firmicutes;c__Bacilli;Other;Other;Other	5847698865324499	7464811277754797	808535793654126	10	8.02164e+09	2.66771e+10	2730895097744784
k__Bacteria;p__Firmicutes;c__Bacilli;o__Lactobacillales;f__Carnobacteriaceae;g__Granulicatella	4.80227e+16	7865385042468709	8453084959655275	10	1.85523e+16	5223139797171186	5094162387892799
k__Bacteria;p__Bacteroidetes;c__Flavobacteriia;o__Flavobacteriales;f__[Weeksellaceae];g__	4.75712e+16	7883162685153602	8453084959655275	10	6.27706e+09	3.99639e+10	0
k__Bacteria;p__Firmicutes;c__Clostridia;o__Clostridiales;f__Peptococcaceae;g__	4.75712e+16	7883162685153602	8453084959655275	10	7.0712e+09	4.12472e+11	0
k__Bacteria;p__Proteobacteria;c__Betaproteobacteria;o__Burkholderiales;f__Burkholderiaceae;g__Lautropia	4.75712e+16	7883162685153602	8453084959655275	10	7.1222e+09	5.26507e+10	0
k__Bacteria;p__Firmicutes;c__Clostridia;o__Clostridiales;f__Lachnospiraceae;g__Epulopiscium	4715148609777064	7899722738820054	8453084959655275	10	1.25099e+16	1.07399e+16	0
k__Bacteria;p__Firmicutes;c__Bacilli;o__Lactobacillales;f__Streptococcaceae;g__Streptococcus	3.57109e+16	836478442918333	8929155426814975	10	2816661721717256	3.26064e+16	277084778053155
k__Bacteria;p__Firmicutes;c__Erysipelotrichi;o__Erysipelotrichales;f__Erysipelotrichaceae;g__Catenibacterium	3431662433021978	8423302492289393	8970007221356252	10	4.41993e+10	1.02609e+16	1.75317e+16
k__Bacteria;p__Acidobacteria;c__Solibacteres;o__Solibacterales;f__;g__	2.34319e+16	8894433398061188	934564582299868	10	6.32887e+09	2.06608e+11	0
k__Bacteria;p__Proteobacteria;c__Gammaproteobacteria;o__Enterobacteriales;f__Enterobacteriaceae;g__Proteus	2.34319e+16	8894433398061188	934564582299868	10	1.04962e+11	6.89085e+10	0
k__Bacteria;p__Verrucomicrobia;c__[Pedosphaerae];o__[Pedosphaerales];f__auto67_4W;g__	2.34319e+16	8894433398061188	934564582299868	10	3.54733e+10	2.63827e+11	0
k__Bacteria;p__Bacteroidetes;c__Bacteroidia;o__Bacteroidales;f__Bacteroidaceae;Other	2.32478e+16	8902624237709804	934564582299868	10	5.65288e+09	5.40995e+08	0
k__Bacteria;p__Bacteroidetes;c__Bacteroidia;o__Bacteroidales;f__Porphyromonadaceae;Other	2.32478e+16	8902624237709804	934564582299868	10	3.34531e+11	1.24802e+11	0
k__Bacteria;p__Bacteroidetes;c__Bacteroidia;o__Bacteroidales;f__Rikenellaceae;g__human	2.32478e+16	8902624237709804	934564582299868	10	1605175411908859	1.89683e+11	0
k__Bacteria;p__Firmicutes;c__Clostridia;o__Clostridiales;f__;g__	2227206269267478	8946163485349862	9369149938557894	10	2.15402e+16	2.28758e+16	1.43182e+16
k__Bacteria;p__Firmicutes;c__Clostridia;o__Clostridiales;f__Ruminococcaceae;g__	1.30467e+16	9368487869611506	9788302184523342	10	1.33838e+16	1.51293e+16	1.4789e+16
k__Bacteria;p__Firmicutes;c__Clostridia;o__Clostridiales;f__Peptostreptococcaceae;g__Peptostreptococcus	8673313202169053	9575603166597508	9981158124241640	10	3.63124e+10	7.81512e+10	4.42681e+10
k__Bacteria;p__Actinobacteria;c__Actinobacteria;o__Actinomycetales;f__Intrasporangiaceae;g__Arsenicicoccus			10		0	0	0
k__Bacteria;p__Actinobacteria;c__Thermoleophilia;o__Solirubrobacterales;Other;Other			10		0	0	0
k__Bacteria;p__Firmicutes;c__Bacilli;o__Bacillales;f__Bacillaceae;g__Geobacillus			10		0	0	0
k__Bacteria;p__Firmicutes;c__Bacilli;o__Gemellales;f__;g__			10		0	0	0
k__Bacteria;p__Firmicutes;c__Bacilli;o__Lactobacillales;f__Carnobacteriaceae;Other			10		0	0	0
k__Bacteria;p__Firmicutes;c__Bacilli;o__Lactobacillales;f__Leuconostocaceae;Other			10		0	0	0
k__Bacteria;p__Firmicutes;c__Bacilli;o__Lactobacillales;f__Streptococcaceae;Other			10		0	0	0
k__Bacteria;p__Firmicutes;c__Bacilli;o__Lactobacillales;f__Streptococcaceae;g__			10		0	0	0
k__Bacteria;p__Firmicutes;c__Clostridia;o__Clostridiales;f__Lachnospiraceae;g__Butyrivibrio			10		0	0	0
k__Bacteria;p__Firmicutes;c__Clostridia;o__Clostridiales;f__Lachnospiraceae;g__Ruminococcus			10		0	0	0
k__Bacteria;p__Firmicutes;c__Clostridia;o__Clostridiales;f__Peptococcaceae;g__Desulfurispora			10		0	0	0
k__Bacteria;p__Firmicutes;c__Clostridia;o__Clostridiales;f__Veillonellaceae;g__vadinHB04			10		0	0	0
k__Bacteria;p__Fusobacteria;c__Fusobacteriia;o__Fusobacteriales;f__Leptotrichiaceae;g__Sneathia			10		0	0	0
k__Bacteria;p__Planctomycetes;c__Phycisphaerae;o__WD2101;f__;g__			10		0	0	0
k__Bacteria;p__Proteobacteria;c__Alphaproteobacteria;o__Rhizobiales;f__;g__			10		0	0	0
k__Bacteria;p__Proteobacteria;c__Betaproteobacteria;o__Burkholderiales;f__Comamonadaceae;g__			10		0	0	0
k__Bacteria;p__Proteobacteria;c__Betaproteobacteria;o__MND1;f__;g__			10		0	0	0
k__Bacteria;p__Synergistetes;c__Synergistia;o__Synergistales;f__Dethiosulfovibrionaceae;g__TG5			10		0	0	0
